# Supplementary material for: The Deadly Toxin Arsenal of the Tree-Dwelling Australian Funnel-Web Spiders
Source: Int J Mol Sci. 2022 Oct 28;23(21):13077. doi: 10.3390/ijms232113077 (PMC9658043; doi:10.3390/ijms232113077)
Supplement: Supplementary file 1 [file ijms-23-13077-s001.zip]

Archive with 4 entries (4 files):
- ijms-1954014-supplementary.pdf
- Suppl Table S1.xlsx
- Suppl Table S2A. HF.xlsx
- Suppl Table S2B. HC.xlsx
