# Supplementary material for: The Deadly Toxin Arsenal of the Tree-Dwelling Australian Funnel-Web Spiders
Source: Int J Mol Sci. 2022 Oct 28;23(21):13077. doi: 10.3390/ijms232113077 (PMC9658043; doi:10.3390/ijms232113077)
Supplement: Supplementary file 1 [file ijms-23-13077-s001.zip › Suppl Table S1.xlsx]

## Sheet: superfamily_comp
Toxin Name	SF	H. infensa	H. cerberea	H. formidabilis
π-hexatoxin	1	QETNQECIAKWKSCAGRKLDCCEGLECWKRRWGHEVCVPITQKIFCLEKWKSCFERKYDCCEELECWERRGNKHPVCAPKQ	QETNQECIAKWKSCAGRKLDCCEGLECWKRTWGHDVCVPITQKVFCLAKWKSCFERKYDCCEELECWERRGNKHPVCAPKQ	QETNEECIAKWKSCAGRKLDCCEGLECWKRSWGHEVCVPITQKVFCLEKWKSCFERKYDCCEELECWERRRNKHPVCAPKQ
π-hexatoxin	1	NECIRKWLSCVDRKNDCCEGLECYKRRHSFEVCVPIPGFCLVKWKQCDGRERDCCAGLECWKRSGNKSSVCAPIT	NECIRKWLSCVDRKNDCCEGLECYKRRHSFEVCVPISGFCLVKWKQCDGRERDCCAGLECWKRRGNKSSVCAPIT	NECIRKWLSCVDRKNDCCEGLECYKRRHSFEVCVPIPGFCLVKWKQCDGRERDCCAGLECWKRGGNKSSVCAPIT
π-hexatoxin	1.1	NECIRKWLSCVDRKNDCCEGLECYKRRHSFEVCVPIPGILLSKVEAMRWTRTGLLRRS	NECIRKWLSCVDRKNDCCEGLECWKRRGNKSSVCVPIT
U1-hexatoxin	2	QKCGDQVCGAGTCCAEYPEIHCKRVGQLYDICVDSEATKDSGNHLFFCPCDEGMYCDMNSWSCQKKTS	EQCGDQVCGAGTCCAEYPEMHCKRVGQLYDICVDAQATKDSGNHLFFCPCDEGMYCDMNSWSCQKKTAG	EQCGDQVCGAGSCCAEYPEMHCKRVGQLYDICVDADATKDSGNHLFFCPCDEGMYCDMNTWSCQKKTS
U2-hexatoxin	3	KCLAEAADCSPWSGDSCCKPYLCSCIFFYPCSCRPKGW	TCYAEAASCSAFSGPPCCKPYICKCIFIVPCSCRPKSW	NCLPEAVSCSPFVGPSCCRPLKCKCIFFIPCNCRPKSW
U3-hexatoxin	4	AEQCSKKLGEKCDYHCECCGATVACDTVYVGNEPYSRCSDKTSDNGALNTAGKGINVVVNGFSAFQCWG	AEQCSKQKGENCQYHCECCGSAVTCNTIYVGEKEEYICNDKTSDNDVLNTVGKGGNVIVNGFSLFQCWG	AEQCSKKLGEQCDYHCECCGATVACDTVYVGDKPYSRCSDKTSDNGALNTAGKGINVVVNGFSAFQCWG
M-hexatoxin (Gomesin)	5	QCRRLCYRNRCVTYCRGR	QCRRVCFRNRCFTYCRRGKR	QCRRVCFRNRCFTYCRGGR
U4-hexatoxin	6	GTPSADQVRYNYTELPNGEYCYTPRRRCTSADQCCRPYDTTAAFHGCGRIWPKDKREKVDRCYICNNEKTLCTSVM	TPSADQVRYNYTELPNGEYCYTPRRRCTSPDQCCRPYDTTVAFHGCGRIWPKDKREKVDRCYICNNEKTLCT	TPNADQIRYNYTELPNGEYCYTPRRRCTSPDQCCRPYDTTVAYHGCGRIWPKDKKEKVDRCYICNNEKTLCTSVM
U5-hexatoxin	7	WPWGPKPWHCRPHHHGFTMIYGCEKFSRDMKKEMDALRNNGSESCRTLSTWVEQENCKFEQLMDARSRVVPEEKCLQNMVAFATGITPSTTVTTPTPTTETPTTETPSTP	QETSSSPPSPPLGRWPWGPKPPRHCRPHHGGFFEILNCDKFFRDIKMEMDELRNNSTESCKTLSTWGEQEKCKFEQLMTARGNVVPADNCLENLVAFATGILPSTTVTPPTPTTPTTPTP	QQQCGDTQCAEGECCVVYMFFTRRCQKLATERQLCWRRNENVSTYLWICPCETGLLCHMNRCRSDRKRSTTTLTPTPTSGRTVTTPTTETTTEGTTTTP
U6-hexatoxin	8	CWGLNVPCENENSPCCKPYVCEKTTGYGWWYKSPYCVRKGSG	CWGLNVPCKDEKSPCCSPYVCEKTTGYGWWYGSPFCVRKGSG	CWGLNVPCENENSPCCKPYVCEKTAGYGWWYKSPFCVRKGSG
ω-hexatoxin	9	STCTPTDQPCPYHESCCSGSCTYKANENGNQVKRCD	SAVCIPSGQPCPYSKYCCSGSCTYKTNENGNSVQRCD	STCIPTDQPCPYNENCCSGSCTYKENENGNQVKRCD
ω2-hexatoxin	10	GVLDCVVNTLGCSSDKDCCGMTPSCTLGICAPSVGGIVGGLL	LLACLLGNGRCSSNRDCCELTPVCKRGSCISSGPGLVGGILGGIL	QLDCVLSALGCSSDQDCCGMTPSCTLGVCAPNLEGLVGGLL
U7-hexatoxin	11	NKDVNDEEVKKLAIFASTKFNEKSNSLVFEKMCKILEAKSQLVAGMLYDITFEASPTVCKKNDKNYVPIYQCPLLPCAPRKI	DKKVDDEEVKKLAIFATTKLNKESNSLFFEKMCKILEAKSQVVSGMKYNLTFETSPTTCKKNDKSY	NA
U8-hexatoxin	12	QQPCGEGQVCKENECCTAIMNDEPCSQPSLNGRFEITCPCEPGLECKISTMFQIPLCHNRSEITGLDHIPPGVSRRRNYLTGSYGYPTTTAPQ		QQPCGGDQECAVYECCAGIMNGQWRFCRNLSSFHELCSQPSLNGRFQNTCPCEPGLECKRTTVFWIPLCHNRSEITGLDHIPPGVTRRRNYLTSSYEYQTTAAPQ
δ-hexatoxin	13	CAKVRNWCAKNEDCCCPMKCIGAWYNQQSSCQSTFMGMFKKC	CAKKRAWCGKNEDCCCPWKCIGQWYNNQASCQSTFMGLFKSCS	CTSKKVWCGKDADCCCPTRCVHSYFKGHGTCTASLFERLFKSC
U9-hexatoxin	14	SCVIGWKQRGQKCERDCECCGVAATCIGERMPGFCGYRTTNNNLGQYILYGYSTVSNGVSAILCAA	SCVIGWKQIGQSCSRNCECCGYSAVCIGDHNPGFCGHRETANKLGQAILTGFSTVTNGLSAIFCAA	TSCVIGWKQQGQTCERDCECCGVAATCIGDEKPRFCGYRTTNNNLGQYILYGYSTVSNGVSAVLCAA
U10-hexatoxin	15	FLKCVACAEPGSELRTEYHKCSELKPERLKATMKACCDETMPAGSDEDARWALVCADDGILTKVCDCVKAKLPMAEVTTAEMEQFSKYKECAKKLNEEKCK	NA	NA
U11-hexatoxin	16	MFCKPLDQQCNKDLHCCKPLKCRRSNNGRKYCKP	RFCKPLDQQCNKDLHCCKPLKCRRSNNGRKYCKP	CKPQDQQCNKDLHCCKPLKCRRSNNGRKYCKP
U12-hexatoxin	17	CNAYGTTCNSVHDCCHGLDCREAWPSWWYEKPYCTTPKKGEXRL	CNAYGTTCNSVHDCCHGLDCREAWPSWWYEKPYCTTPKKG	CNAYGTTCNSVGDCCHGLDCREAWPSWWYDKPYCTTPKKG
U13-hexatoxin	18	SLNEICYQEKVVGNCGSQLYPYYFNSQSGKCERFMYTGCGKNDNNFGYLFECERTCPGDLDLGDVCSLEPEGGHCRAYFIKYFFNATSGMCEKFVYGGCGGNV	NA	NA
U14-hexatoxin	19	QSCVQDSDCGNDDQCCLYSACATKPGEMFVEESGEGALAKVACSVPAPRALGFVGIHL	QSCGGPDDCGDDSCCVGSYSRRCLPLSIEGASCQPENQHTGGIYSNACPCKTGYTCSPIKRCQKA	NA
U15-hexatoxin	20	CMALNVPCDSHFKCCKNLVCQDPTLTWFYGSKYCYRKKS	CMALNVPCDSHFKCCKNLVCQEPTLTWFYASKYCYRKKS	CMALNVPCDSHFKCCKNLVCQDPTLTWFYASKYCYRKKS
U16-hexatoxin	21	VVTTSSTQLEMIFNCLCSRVVRTLCSRTQETLVRIQLGQNKASFHLLKSPSRRFIFNCYRAIFMFI	NA	NA
U17-hexatoxin	22	MPCHQSGCSPGFCCWLTYPPTTATDPYSCVSNSTLGVSCGPCGCLQGYNCTSNGGCQLLRRVG	NA	NA
U18-hexatoxin	23	CLGPMDECNVFDDNCCAGWLKCNCDWGFAGNCRCSKTPKEG	CLHHNEPCSVWNSDCCTYAKCKCYVLFGTAIALLEEGNDNYQA	NA
U19-hexatoxin	24	CSGSDTPCYKGSKMCCRGLECTEPALYGIWYKSYFCKRPKKG	CSGSDTPCYKGSQMCCRGLECTEPALYGIWYKSYFCKRPKKG	NA
U20-hexatoxin	25	AQEKTECQQHRERETRSRAPLPLRLIPECDENGEYKPLQCFKDSKFCACWDKTGQPMTEPKQGIKACECIVQRETVQKIRGLIGAFTPQCEEDGKYSKMQCHGSTGHCWCVEQVSGRNVTAPVRGRLEC	QTECQRQREKELAANTEIKMIPKCDENGDFEALQCFEGSKFCMCWTPSGHHVEGPSIHIKTCDCISHRERQLEYTRKGMIGTFVPQCKEDGTYAPLQCHGSTGLCWCADEKGNRLSEPQRNPAQNC	NA
U21-hexatoxin	26	NRWNLGYGIPHKQVKLPNGQLCKEPGDSCSKRDECCKADDQKTYSSGCAQTWSAMEGGFVRECYICAVESSMC	NRWNSGYGIPHKYEKLPNGKMCSLPGDSCSKRDECCKPVNEKENSSGCRRTWSAMDGGFVNQCHICNLESSMC	SRWNSGYGIPHTQVKLPNGQLCKEPGDSCSKSNECCKADDQKLYGSGCYRTWSAMSGGFVNECYICLLESSMC
k-hexatoxin	34	NA	TICTGADRPCAACCPCCPGTSCQGPESNGVSYCRND	TICTGADRPCAACCPCCPGTSCKGPESNSVSYCRSD
U34-hexatoxin	35	QSCVQDSDCGNDDQCCLYSACATKPGVGNVCGGIRRRCPCKSGLQCSGASGFGICRNSSLISTFTTPNP	CVQDSDCGNDDQCCLFPRCATKPGEGEVCGGIRRRCPCKSGLKCSNANGLGTCLNSSSISTSTTPNP	CVQDSDCGNDDQCCLFPRCATKPGEGEVCGGIRRRCPCKSGLKCSNANGLGTCLNSSSISTSTTPNP
U35-hexatoxin	36	NA	QITLPRNSPLGQQCAVNANGRTFTATAASTWPCQGTCTYSDGETNGVTVANNQPCSPVGILPTGICQAGCCIVFGVVPSC	NA
U36-hexatoxin	37	NA	LTPPEGTCVRQGGGCSVMNVFAESCCGMTKCKCDYGFAGNCKCYASTKG	NA
U37-hexatoxin	38	NA	ENCIPKGKPCRHTPCCDNRNCVGHVVFFGVVTACV	NA
U40-hexatoxin	39	NA	QQQCGGGQVCGLHQCCTGIVNDQWSFCRNLSNMHELCSQPSLNGRFKTTCPCMPGLECKNTTVFSIPMCHNASEITGLDHIPPGVTRRRNYLTSFYWYPTTTAAE	NA
U41-hexatoxin	40	NA	VWPCKGTCTYSDGETKNVIVADGMPCCPVGALPTGTCGAGCCKVGTMIPVC	NA
U43-hexatoxin	41	NA	QESEECTSPECQEAARALLESMDTTADPCQNFYRYACGGWIDRHPIPPEKGRYSAFDALDDQVSENVAGI	NA
U44-hexatoxin	42	NA	NA	CHLSGCNPGYCCTLTNTPGATDPYSCVSNSTAGVTCGPCGCLQGYTCSPRGGCRLSSRFG
U45-hexatoxin	43	NA	NA	AARLRPCKGTCTYSDGETNNVVVADGQDCCPVGVIPTGKCQNGCCAVGTMVPVC
U48-hexatoxin	44	NA	NA	SCVAKYGRCWISLTRVCCGDLLCSCVFFTNCQCK

## Sheet: HI_rsem_perfam_woFL_1.2.31
ID's	Length	effective length	Expected Count	TPM	FPKM
SF1
RL5_rep_c3169	643	322.22	16.86	42.66	315.25
RL5_rep_c18781	580	259.22	0	0	0
RL5_rep_c527	655	334.22	27.54	67.18	496.38
RL5_rep_c6318	1371	1050.22	8.52	6.61	48.88
RL5_rep_c1081	587	266.22	23.41	71.71	529.85
RL5_rep_c23004	543	222.27	3.29	12.07	89.16
RL5_rep_c973	756	435.22	27.11	50.78	375.25
RL5_s30973	387	81.78	0	0	0
RL5_rep_c2063	617	296.22	19.52	53.74	397.08
RL5_rep_c520	594	273.22	10.69	31.89	235.65
RL5_rep_c9045	643	322.22	2.12	5.38	39.72
sum of TPMs				342.02
SF2
RL5_rep_c29579	592	271.22	4.34	13.06	96.48
RL5_rep_c2175	648	327.22	3.83	9.55	70.59
RL5_rep_c1155	401	91.71	3.56	31.69	234.13
RL5_rep_c1830	560	239.23	12.09	41.22	304.57
RL5_rep_c1121	590	269.22	2.33	7.07	52.23
RL5_s32513	505	184.63	5.07	22.4	165.53
RL5_s7642	449	131.64	0	0	0
RL5_s28660	476	156.62	1.86	9.67	71.45
RL5_rep_c892	519	198.42	12.82	52.67	389.18
RL5_rep_c688	554	233.24	38.68	135.19	998.98
RL5_rep_c2319	821	500.22	6.8	11.09	81.95
RL5_rep_c17	1254	933.22	62.88	54.93	405.9
RL5_rep_c783	459	140.74	72.54	420.26	3105.38
RL5_s8854	475	155.67	1.15	6.02	44.46
RL5_s32982	440	123.63	4.16	27.41	202.51
RL5_rep_c15860	982	661.22	5.03	6.21	45.87
RL5_rep_c29924	413	100.95	2.23	18.03	133.26
RL5_rep_c32162	467	148.15	4.11	22.6	167.03
RL5_c17966	459	140.74	3.09	17.89	132.2
RL5_rep_c1882	422	108.26	11.84	89.14	658.66
RL5_rep_c3107	477	157.57	13.25	68.57	506.68
RL5_s31757	456	137.99	9.72	57.43	424.34
RL5_rep_c6072	458	139.82	4.82	28.09	207.56
RL5_rep_c23184	378	75.84	2.25	24.2	178.79
RL5_rep_c30101	459	140.74	23.71	137.34	1014.83
RL5_rep_c4323	500	179.74	21.55	97.76	722.36
RL5_s32304	466	147.22	4.76	26.35	194.72
RL5_rep_c1397	481	161.38	52.11	263.28	1945.46
RL5_s32847	476	156.62	6.82	35.49	262.24
RL5_rep_c4450	506	185.61	90.09	395.75	2924.31
RL5_s31154	380	77.13	0	0	0
RL5_rep_c8174	475	155.67	66.32	347.34	2566.58
RL5_rep_c2970	487	167.13	59.53	290.39	2145.75
RL5_rep_c32349	391	84.53	1.84	17.74	131.09
RL5_s32988	401	91.71	0	0	0
RL5_s32919	472	152.84	31.53	168.17	1242.63
RL5_s33302	398	89.51	1.04	9.5	70.22
RL5_s30410	367	69.06	0	0	0
RL5_s31997	476	156.62	15.24	79.35	586.34
RL5_rep_c4011	490	170.02	34.11	163.57	1208.65
RL5_s33050	467	148.15	1.52	8.38	61.89
RL5_rep_c2517	408	97.02	4.9	41.17	304.2
RL5_rep_c32783	469	150.02	2.89	15.68	115.89
RL5_rep_c19346	478	158.52	45.17	232.33	1716.74
RL5_rep_c30603	474	154.73	1.07	5.63	41.59
RL5_rep_c28784	472	152.84	4.95	26.42	195.21
RL5_rep_c29417	445	128.06	3.56	22.64	167.27
RL5_rep_c2304	487	167.13	17.6	85.84	634.27
RL5_s33688	446	128.95	1.31	8.29	61.29
RL5_s32037	480	160.42	0	0	0
RL5_rep_c14738	401	91.71	0	0	0
RL5_s31644	391	84.53	1.25	12.07	89.21
RL5_rep_c10587	500	179.74	17.88	81.09	599.22
RL5_rep_c3789	434	118.41	3.68	25.34	187.22
RL5_rep_c7618	333	51.43	0	0	0
RL5_s30833	484	164.25	15.89	78.86	582.75
RL5_s30734	368	69.66	2.61	30.56	225.84
RL5_rep_c6558	486	166.17	2.59	12.71	93.94
RL5_c6319	463	144.43	2.26	12.74	94.1
RL5_rep_c30057	472	152.84	8.46	45.12	333.41
RL5_c11411	482	162.33	20.97	105.31	778.19
RL5_s32543	474	154.73	13.63	71.81	530.62
RL5_rep_c180	571	250.22	186.28	606.95	4484.89
RL5_s32555	467	148.15	1.35	7.44	55.01
RL5_rep_c31830	452	134.35	78.51	476.44	3520.55
RL5_rep_c31889	474	154.73	10.72	56.47	417.27
RL5_s32439	398	89.51	0	0	0
RL5_s29643	473	153.78	22.68	120.27	888.67
RL5_rep_c29278	469	150.02	8.49	46.16	341.11
RL5_rep_c16110	445	128.06	0	0	0
RL5_rep_c29175	573	252.22	40.22	130.02	960.73
RL5_rep_c28753	491	170.99	26.28	125.3	925.91
RL5_rep_c7483	480	160.42	33.34	169.43	1251.95
RL5_s32137	423	109.09	0	0	0
RL5_rep_c28855	685	364.22	27.24	60.98	450.6
RL5_rep_c29	573	252.22	199.95	646.31	4775.77
RL5_rep_c16863	482	162.33	5.86	29.42	217.41
RL5_s30139	495	174.87	7.18	33.47	247.29
RL5_s30143	449	131.64	2.19	13.54	100.08
RL5_rep_c32214	489	169.06	6.82	32.87	242.89
RL5_s30153	456	137.99	0	0	0
RL5_s29502	463	144.43	12.4	69.98	517.11
RL5_c16283	426	111.59	0	0	0
RL5_rep_c1140	606	285.22	9.68	27.68	204.5
RL5_rep_c21159	477	157.57	3.5	18.13	133.95
RL5_s29465	464	145.36	2.09	11.75	86.82
RL5_s29373	477	157.57	1.03	5.34	39.47
RL5_s29862	479	159.47	20.39	104.26	770.4
RL5_s33331	386	81.1	0	0	0
RL5_s32478	473	153.78	4.4	23.32	172.3
RL5_s32463	437	121.01	0	0	0
RL5_s32209	434	118.41	0	0	0
RL5_rep_c6056	431	115.83	0	0	0
RL5_rep_c31913	474	154.73	9.08	47.85	353.54
RL5_s29602	471	151.9	4.28	22.98	169.81
RL5_s18403	430	114.98	0.61	4.36	32.19
RL5_rep_c1952	345	57.11	1.07	15.24	112.61
RL5_s31011	398	89.51	0	0	0
RL5_rep_c7992	466	147.22	1.01	5.58	41.24
RL5_rep_c28338	466	147.22	8.16	45.18	333.83
RL5_s33917	468	149.08	0	0	0
RL5_s29205	469	150.02	1.05	5.7	42.15
RL5_c10194	358	63.92	0	0	0
RL5_rep_c7740	606	285.22	4.54	12.99	95.98
RL5_rep_c8091	351	60.16	2.76	37.43	276.55
RL5_s7738	406	95.48	2.31	19.7	145.55
RL5_rep_c2567	635	314.22	9.69	25.15	185.84
RL5_s9187	388	82.46	3.83	37.88	279.93
RL5_s16691	397	88.79	0	0	0
RL5_s29066	493	172.93	0	0	0
RL5_s3182	390	83.83	0	0	0
RL5_rep_c4012	397	88.79	4.46	40.95	302.55
RL5_rep_c1226	623	302.22	41.68	112.45	830.93
RL5_rep_c7413	399	90.24	5.33	48.17	355.95
RL5_rep_c15318	381	77.78	7.32	76.74	567.03
RL5_rep_c4338	499	178.76	23.54	107.36	793.29
RL5_rep_c27284	326	48.38	2.12	35.65	263.44
RL5_s33314	383	79.09	3.76	38.78	286.52
RL5_rep_c224	486	166.17	74.61	366.09	2705.15
RL5_rep_c4963	425	110.76	11.28	83.06	613.78
RL5_rep_c4206	437	121.01	36.59	246.54	1821.71
RL5_rep_c6219	460	141.66	0	0	0
RL5_rep_c262	1088	767.22	11.97	12.72	93.98
RL5_rep_c1791	510	189.54	77.33	332.65	2458
RL5_s28567	461	142.58	12.44	71.12	525.52
RL5_rep_c992	494	173.9	11.41	53.51	395.42
RL5_s4793	450	132.54	20.21	124.35	918.85
RL5_s6722	403	93.2	7.12	62.26	460.08
RL5_rep_c12673	392	85.23	0	0	0
RL5_rep_c9741	716	395.22	2.18	4.5	33.25
RL5_s1502	419	105.8	0	0	0
RL5_rep_c1199	522	201.39	10.55	42.73	315.74
RL5_rep_c7201	541	220.28	16.96	62.78	463.89
RL5_s33419	429	114.13	1.12	7.99	59.06
RL5_rep_c18090	511	190.52	4.26	18.21	134.59
RL5_rep_c14721	333	51.43	4.56	72.36	534.67
RL5_rep_c2143	522	201.39	6.57	26.6	196.59
RL5_rep_c9907	408	97.02	1.17	9.87	72.93
RL5_rep_c1978	2783	2462.22	20.77	6.88	50.81
RL5_s32914	414	101.75	2.65	21.22	156.78
RL5_rep_c7647	406	95.48	7.46	63.68	470.58
RL5_rep_c32501	519	198.42	2.31	9.48	70.06
RL5_s33135	457	138.9	2.22	13.06	96.48
RL5_rep_c805	718	397.22	7.18	14.73	108.82
RL5_s30863	385	80.43	0	0	0
RL5_s33391	401	91.71	0	0	0
RL5_s31977	432	116.69	5.46	38.15	281.91
RL5_rep_c31979	496	175.84	5.28	24.5	181.02
RL5_c19048	340	54.67	3.29	49.11	362.86
RL5_rep_c1002	459	140.74	20.28	117.47	867.99
RL5_rep_c6942	387	81.78	4.88	48.66	359.57
RL5_rep_c10151	187	10.97	4.85	360.3	2662.34
RL5_rep_c7063	500	179.74	0	0	0
RL5_rep_c2270	507	186.59	0	0	0
RL5_rep_c5445	529	208.33	9.41	36.82	272.08
RL5_s32518	493	172.93	0	0	0
RL5_s20389	425	110.76	8.02	59.07	436.47
RL5_rep_c28633	489	169.06	8.05	38.82	286.84
RL5_rep_c118	576	255.22	63.86	204.01	1507.49
RL5_s2187	373	72.69	0	0	0
RL5_rep_c4271	507	186.59	4.27	18.67	137.96
RL5_rep_c4301	475	155.67	9.84	51.53	380.77
RL5_rep_c504	488	168.09	13.69	66.4	490.67
RL5_s29017	469	150.02	5.24	28.49	210.49
RL5_s32608	396	88.07	13.13	121.58	898.38
RL5_s32702	495	174.87	3.41	15.92	117.62
RL5_s29652	420	106.61	0	0	0
RL5_s29697	457	138.9	33.76	198.17	1464.29
RL5_rep_c64	549	228.25	90.16	322.04	2379.6
RL5_rep_c21	558	237.24	97.25	334.2	2469.5
RL5_rep_c3046	1465	1144.22	29.28	20.86	154.16
RL5_rep_c1237	480	160.42	7.05	35.82	264.72
RL5_c17514	378	75.84	0	0	0
RL5_rep_c14359	465	146.29	5.45	30.37	224.41
RL5_rep_c24216	232	19.51	3.72	155.43	1148.47
RL5_rep_c3216	443	126.28	9.63	62.16	459.35
RL5_rep_c2704	516	195.45	4.36	18.17	134.25
RL5_rep_c1833	439	122.75	3.78	25.13	185.72
RL5_rep_c6964	544	223.27	0	0	0
RL5_rep_c2459	742	421.22	4.7	9.1	67.22
RL5_rep_c5855	533	212.31	4.27	16.4	121.18
sum of TPMs				11917.8
SF3
RL5_c17339	396	88.07	0	0	0
RL5_rep_c4798	472	152.84	1.62	8.64	63.81
RL5_s11287	320	45.89	0	0	0
RL5_c27675	301	38.74	1.09	22.92	169.38
RL5_rep_c7936	326	48.38	5.26	88.67	655.18
RL5_c15949	544	223.27	2.09	7.65	56.51
RL5_s31770	424	109.92	2.38	17.69	130.69
RL5_rep_c4629	731	410.22	2.24	4.46	32.94
RL5_c15529	382	78.43	0	0	0
RL5_s28631	361	65.59	6.48	80.58	595.4
RL5_s28806	399	90.24	0	0	0
RL5_s31850	396	88.07	0.61	5.66	41.85
RL5_s28571	396	88.07	0.61	5.66	41.85
RL5_rep_c8439	329	49.67	4.16	68.36	505.11
RL5_rep_c5906	333	51.43	0	0	0
RL5_rep_c9058	397	88.79	2.21	20.26	149.71
RL5_rep_c6899	461	142.58	4.47	25.58	189
RL5_rep_c3523	363	66.73	2.59	31.69	234.19
RL5_rep_c4028	347	58.11	5.25	73.59	543.8
RL5_rep_c460	978	657.22	8.7	10.79	79.76
RL5_rep_c2149	362	66.16	0	0	0
RL5_rep_c2649	393	85.93	18.88	179.17	1323.9
RL5_rep_c18705	386	81.1	1.23	12.33	91.1
RL5_rep_c9847	396	88.07	13.16	121.84	900.33
RL5_rep_c5877	373	72.69	3.05	34.21	252.76
RL5_rep_c2305	487	167.13	172.86	843.24	6230.87
RL5_rep_c3877	852	531.22	11.87	18.22	134.6
RL5_rep_c7094	375	73.94	16.7	184.14	1360.66
RL5_c19481	316	44.3	0	0	0
RL5_c19499	336	52.8	2.93	45.31	334.78
RL5_rep_c1177	405	94.71	159.89	1376.31	10169.8
RL5_rep_c6404	406	95.48	130.63	1115.5	8242.72
RL5_c12247	362	66.16	10.62	130.83	966.72
RL5_rep_c22103	348	58.62	1.22	16.93	125.13
RL5_c17625	389	83.14	0	0	0
RL5_rep_c8	1052	731.22	208.18	232.12	1715.16
RL5_rep_c298	995	674.22	98.22	118.77	877.64
RL5_c18361	384	79.76	17.52	179.04	1322.99
RL5_c9574	405	94.71	11.25	96.81	715.37
RL5_rep_c4782	397	88.79	38.81	356.35	2633.18
RL5_c11895	417	104.17	7.19	56.31	416.09
RL5_rep_c4893	404	93.96	134.48	1166.9	8622.53
RL5_rep_c7417	371	71.47	46.04	525.27	3881.36
RL5_rep_c3855	403	93.2	510.63	4466.69	33005.4
RL5_rep_c6782	397	88.79	4.88	44.84	331.34
RL5_c18548	344	56.61	0	0	0
RL5_rep_c2462	381	77.78	5.48	57.45	424.49
RL5_c22939	337	53.26	0	0	0
RL5_c19188	395	87.35	0	0	0
RL5_rep_c4161	448	130.74	6.5	40.51	299.34
RL5_rep_c682	1178	857.22	44.51	42.33	312.81
RL5_rep_c3243	385	80.43	20.71	209.95	1551.35
RL5_rep_c567	537	216.29	71.33	268.89	1986.89
RL5_rep_c2768	423	109.09	3.22	24.07	177.86
RL5_rep_c21697	374	73.31	5.55	61.7	455.92
RL5_rep_c15538	371	71.47	2.13	24.26	179.25
RL5_rep_c884	429	114.13	21.88	156.28	1154.77
RL5_rep_c9748	386	81.1	1.15	11.58	85.55
RL5_rep_c9629	317	44.69	0	0	0
RL5_rep_c5578	393	85.93	10.44	99.04	731.8
RL5_rep_c1202	392	85.23	3.3	31.58	233.35
RL5_c21317	386	81.1	3.33	33.48	247.36
RL5_c21320	366	68.48	0	0	0
RL5_rep_c1983	940	619.22	6.24	8.21	60.67
RL5_rep_c25260	401	91.71	3.5	31.14	230.09
Sum of TMPs				12893.8
SF4
RL5_s33967	362	66.16	0	0	0
RL5_s32746	462	143.5	0.58	3.27	24.15
RL5_s29424	376	74.57	0	0	0
RL5_s28851	395	87.35	0	0	0
RL5_s32452	444	127.17	0	0	0
RL5_rep_c29908	465	146.29	2.65	14.79	109.28
RL5_s29109	494	173.9	5.01	23.51	173.69
RL5_s32233	469	150.02	0	0	0
RL5_s33464	481	161.38	2.04	10.29	76.03
RL5_rep_c5458	524	203.37	4.03	16.16	119.39
RL5_rep_c10282	866	545.22	16.91	25.29	186.89
RL5_rep_c154	606	285.22	71.3	203.82	1506.04
RL5_s29076	481	161.38	0	0	0
RL5_rep_c28629	474	154.73	1.9	10	73.92
RL5_s33023	481	161.38	12.54	63.33	467.95
RL5_s29698	455	137.07	1.63	9.68	71.54
RL5_rep_c5086	552	231.25	1.58	5.56	41.05
RL5_s29553	450	132.54	2.65	16.28	120.32
RL5_rep_c2156	871	550.22	27.31	40.46	299
RL5_s30560	400	90.98	0	0	0
RL5_s30423	379	76.48	0	0	0
RL5_s30432	449	131.64	0	0	0
RL5_s30574	398	89.51	0	0	0
RL5_s32249	353	61.22	6.46	86.03	635.73
RL5_s32771	330	50.1	0	0	0
RL5_rep_c28775	475	155.67	11.23	58.81	434.53
RL5_s32528	502	181.69	0	0	0
RL5_s29644	445	128.06	0	0	0
RL5_s32167	472	152.84	1.41	7.54	55.68
RL5_rep_c18986	557	236.24	5.01	17.31	127.88
RL5_rep_c696	559	238.24	8.98	30.73	227.09
RL5_s29669	489	169.06	2.28	11.01	81.35
RL5_s30063	430	114.98	0	0	0
RL5_rep_c6085	496	175.84	5.52	25.59	189.09
RL5_s1905	482	162.33	2.35	11.78	87.06
RL5_s33507	411	99.37	0	0	0
RL5_rep_c7929	536	215.3	10.77	40.78	301.33
RL5_rep_c6059	560	239.23	12.96	44.15	326.25
RL5_rep_c30551	471	151.9	4.26	22.85	168.81
RL5_s3448	478	158.52	0	0	0
RL5_rep_c4796	412	100.16	1.35	11	81.3
RL5_s29834	429	114.13	0	0	0
RL5_s33243	494	173.9	4.28	20.07	148.32
RL5_rep_c2062	594	273.22	164.38	490.51	3624.53
RL5_rep_c30097	654	333.22	1.02	2.51	18.53
RL5_s32944	487	167.13	6.01	29.31	216.56
RL5_s32539	492	171.96	0	0	0
RL5_s32672	447	129.84	2.03	12.72	93.99
RL5_rep_c343	549	228.25	91.24	325.91	2408.22
RL5_rep_c1070	881	560.22	7.37	10.73	79.29
RL5_rep_c1639	512	191.5	2.36	10.04	74.16
RL5_rep_c29208	529	208.33	5.8	22.68	167.58
RL5_rep_c609	558	237.24	35.45	121.81	900.09
RL5_rep_c41	616	295.22	175.23	483.91	3575.74
RL5_rep_c3104	547	226.26	52.11	187.77	1387.44
RL5_s10936	409	97.8	0	0	0
RL5_s29022	458	139.82	1.42	8.28	61.17
RL5_rep_c1819	440	123.63	5.03	33.14	244.91
RL5_s32778	494	173.9	0	0	0
RL5_s32115	443	126.28	0	0	0
RL5_rep_c1339	614	293.22	2.67	7.44	54.94
RL5_rep_c1647	538	217.29	11.85	44.45	328.45
RL5_rep_c2668	660	339.22	12.61	30.32	224.01
RL5_s4047	361	65.59	0	0	0
RL5_s1686	490	170.02	0	0	0
RL5_s30797	385	80.43	1.74	17.6	130.02
RL5_rep_c2029	438	121.88	18.81	125.84	929.83
RL5_rep_c7888	416	103.36	4.2	33.14	244.85
RL5_rep_c1340	431	115.83	18.62	131.06	968.43
RL5_s29027	435	119.27	0	0	0
RL5_s6115	393	85.93	2.55	24.16	178.5
RL5_s32444	365	67.89	2.9	34.86	257.59
RL5_s30892	357	63.37	0	0	0
RL5_s32130	379	76.48	0	0	0
RL5_s4006	389	83.14	0	0	0
RL5_s33475	372	72.08	0	0	0
RL5_rep_c2277	549	228.25	20.38	72.81	538.02
RL5_s19266	502	181.69	0	0	0
RL5_s15276	475	155.67	5.73	30.03	221.88
RL5_rep_c4926	516	195.45	14.4	60.07	443.87
RL5_rep_c4128	495	174.87	6.65	30.99	229.03
RL5_rep_c30510	482	162.33	7.69	38.64	285.53
RL5_s23030	373	72.69	0	0	0
RL5_rep_c8415	362	66.16	0	0	0
RL5_s1602	480	160.42	0	0	0
RL5_s33076	517	196.44	0.59	2.45	18.13
RL5_c12682	387	81.78	24.94	248.67	1837.47
RL5_s31911	327	48.8	0	0	0
RL5_rep_c1710	405	94.71	11	94.68	699.62
RL5_rep_c4547	823	502.22	10.23	16.6	122.69
RL5_c22285	542	221.27	67.44	248.48	1836.09
RL5_s30478	461	142.58	3.59	20.52	151.6
RL5_s33156	496	175.84	1.92	8.91	65.86
RL5_rep_c7180	494	173.9	3.45	16.19	119.61
RL5_s32878	430	114.98	4.24	30.03	221.91
RL5_s31879	506	185.61	9.79	43.02	317.88
RL5_s8510	452	134.35	4.77	28.92	213.71
RL5_s33660	447	129.84	0	0	0
RL5_rep_c3146	535	214.3	3.7	14.08	104.05
RL5_rep_c5799	729	408.22	5.97	11.93	88.12
RL5_rep_c1897	805	484.22	3.12	5.25	38.77
RL5_rep_c28128	516	195.45	1.1	4.57	33.8
RL5_s5749	494	173.9	1.71	8.01	59.19
RL5_s32755	480	160.42	0	0	0
RL5_s15129	491	170.99	1.18	5.63	41.63
RL5_rep_c200	501	180.71	143.4	646.94	4780.36
RL5_s14823	502	181.69	3.08	13.81	102.02
RL5_s29505	482	162.33	7.27	36.49	269.62
RL5_c8821	604	283.22	15.98	46.01	339.98
RL5_s30021	517	196.44	3.24	13.47	99.51
RL5_rep_c12834	553	232.25	9.48	33.28	245.93
RL5_s5785	462	143.5	0	0	0
RL5_s3142	495	174.87	8.79	40.96	302.66
RL5_rep_c12541	498	177.79	7.67	35.18	259.92
RL5_rep_c445	536	215.3	73.18	277.12	2047.7
RL5_rep_c388	602	281.22	62.2	180.34	1332.55
RL5_s32888	498	177.79	8.44	38.72	286.11
RL5_rep_c5380	508	187.57	68.06	295.82	2185.88
RL5_rep_c32287	505	184.63	3.37	14.87	109.9
RL5_s33479	416	103.36	0	0	0
RL5_rep_c1302	677	356.22	20.6	47.14	348.31
RL5_rep_c573	957	636.22	63.32	81.14	599.55
RL5_rep_c28484	638	317.22	26.98	69.34	512.41
RL5_rep_c2253	519	198.42	3.87	15.92	117.65
RL5_rep_c23891	487	167.13	6.29	30.69	226.81
RL5_rep_c2226	520	199.41	3.31	13.55	100.13
RL5_rep_c2937	507	186.59	29.96	130.92	967.42
RL5_rep_c585	687	366.22	11.61	25.85	190.99
RL5_rep_c1211	1175	854.22	29.17	27.84	205.74
RL5_rep_c14979	517	196.44	0.03	0.12	0.9
RL5_s30409	495	174.87	2.62	12.23	90.33
RL5_rep_c6335	529	208.33	19.42	76.01	561.64
RL5_c13411	527	206.35	23.26	91.91	679.17
RL5_rep_c6100	517	196.44	11.4	47.3	349.51
RL5_rep_c9786	514	193.48	0	0	0
RL5_rep_c220	737	416.22	51.5	100.89	745.48
RL5_rep_c1871	681	360.22	14.87	33.67	248.76
RL5_s32629	499	178.76	5.15	23.51	173.7
RL5_rep_c29024	519	198.42	1.84	7.57	55.93
RL5_s28471	517	196.44	31.74	131.75	973.54
RL5_rep_c3398	971	650.22	21.53	27	199.52
RL5_rep_c376	573	252.22	7.75	25.06	185.14
RL5_rep_c3517	473	153.78	3.44	18.23	134.7
RL5_rep_c11178	639	318.22	5.94	15.21	112.37
RL5_s32483	502	181.69	3.02	13.57	100.28
RL5_rep_c1008	1185	864.22	6.7	6.33	46.74
RL5_rep_c1912	509	188.55	3.05	13.18	97.37
RL5_rep_c293	856	535.22	20.78	31.65	233.88
RL5_rep_c5691	427	112.44	23.03	167.02	1234.17
RL5_c19651	532	211.32	8.7	33.56	248.01
RL5_rep_c13317	742	421.22	13.15	25.45	188.06
RL5_rep_c1632	974	653.22	25.57	31.91	235.82
RL5_s33093	529	208.33	1.75	6.83	50.49
RL5_rep_c3666	588	267.22	2.59	7.89	58.34
RL5_c17290	499	178.76	12.2	55.66	411.27
RL5_rep_c29226	541	220.28	163.73	606.01	4477.96
RL5_rep_c11463	480	160.42	15.27	77.62	573.55
RL5_rep_c29221	531	210.32	20.07	77.8	574.88
RL5_rep_c11458	518	197.43	18.58	76.72	566.91
RL5_s16182	511	190.52	6.38	27.29	201.64
RL5_s3445	449	131.64	0	0	0
RL5_s33033	517	196.44	0	0	0
RL5_c31917	514	193.48	4.27	17.98	132.86
RL5_rep_c3700	526	205.35	163.54	649.27	4797.63
RL5_rep_c24901	524	203.37	73.42	294.32	2174.83
RL5_rep_c8555	592	271.22	3.7	11.13	82.21
RL5_s2399	412	100.16	0	0	0
RL5_rep_c7641	428	113.28	3.5	25.2	186.2
RL5_s29329	435	119.27	0	0	0
RL5_s5798	465	146.29	4.71	26.26	194.05
RL5_s33265	363	66.73	0	0	0
RL5_s32642	354	61.75	1.6	21.13	156.12
RL5_rep_c11448	553	232.25	8.61	30.24	223.43
RL5_rep_c1419	384	79.76	3.32	33.9	250.52
RL5_s19192	339	54.2	0	0	0
RL5_rep_c25706	544	223.27	1.21	4.43	32.71
RL5_rep_c5947	547	226.26	5.92	21.32	157.55
RL5_c14318	383	79.09	2.84	29.29	216.46
RL5_s29253	494	173.9	5.62	26.33	194.57
RL5_s28612	309	41.63	0	0	0
RL5_s9631	408	97.02	1.07	9.02	66.64
RL5_s32759	418	104.98	3.77	29.27	216.27
RL5_s7592	397	88.79	2.54	23.33	172.41
RL5_s29867	347	58.11	1.21	16.91	124.97
RL5_rep_c30262	393	85.93	8.09	76.77	567.28
RL5_rep_c23298	371	71.47	2.92	33.31	246.11
RL5_rep_c11020	366	68.48	2.27	27	199.47
RL5_s30727	336	52.8	0	0	0
RL5_s30135	310	42	0	0	0
RL5_rep_c5585	770	449.22	9.51	17.26	127.56
RL5_rep_c2779	438	121.88	2.16	14.46	106.88
RL5_s31250	443	126.28	5.44	35.12	259.48
RL5_rep_c17293	399	90.24	0	0	0
RL5_s4166	517	196.44	0	0	0
RL5_rep_c13727	355	62.28	0	0	0
RL5_rep_c8999	432	116.69	1.28	8.93	66
RL5_s6504	390	83.83	1.18	11.45	84.59
RL5_rep_c14735	404	93.96	2.04	17.7	130.77
RL5_s26617	334	51.89	0	0	0
RL5_rep_c32541	484	164.25	2.09	10.38	76.73
RL5_rep_c9525	518	197.43	8.86	36.59	270.37
RL5_rep_c2979	334	51.89	3.76	59.11	436.77
Sum of TPMs				9660.52
SF5
RL5_c11734	455	137.07	0	0	0
Sum of TPMs				0
SF6
RL5_rep_c8482	571	250.22	1.21	3.94	29.15
RL5_rep_c3208	440	123.63	2.11	13.89	102.65
RL5_rep_c9141	702	381.22	2.12	4.52	33.43
RL5_rep_c5998	592	271.22	4.2	12.62	93.25
RL5_rep_c746	601	280.22	28.54	83.03	613.53
RL5_rep_c1574	976	655.22	25.65	31.92	235.84
RL5_rep_c4257	507	186.59	8.64	37.77	279.11
RL5_rep_c308	531	210.32	14.45	56.02	413.95
RL5_rep_c98	575	254.22	41.73	133.82	988.86
RL5_rep_c4371	534	213.31	2.21	8.44	62.4
RL5_rep_c12119	470	150.96	1.77	9.55	70.57
RL5_rep_c29928	553	232.25	1.04	3.66	27.01
RL5_rep_c10656	637	316.22	3.17	8.17	60.37
RL5_rep_c9287	467	148.15	0	0	0
RL5_s33606	376	74.57	0	0	0
RL5_s31048	414	101.75	6.11	49	362.04
RL5_s32744	425	110.76	0	0	0
sum of TPMs				456.35
SF7
RL5_s29592	411	99.37	2.78	22.77	168.26
RL5_s34100	467	148.15	0	0	0
RL5_rep_c1901	482	162.33	7.7	38.66	285.67
RL5_s29626	290	35.03	0	0	0
RL5_s28988	410	98.58	1.03	8.53	63.03
RL5_s30993	310	42	0	0	0
RL5_rep_c2002	464	145.36	17.3	97.05	717.14
RL5_s33183	414	101.75	3.58	28.66	211.76
RL5_rep_c29029	485	165.21	39.76	196.24	1450.03
RL5_rep_c28686	471	151.9	3.74	20.06	148.2
RL5_rep_c44	596	275.22	268.96	796.76	5887.43
RL5_s28256	421	107.44	3.86	29.31	216.61
RL5_rep_c17281	383	79.09	8.56	88.27	652.27
RL5_s30975	422	108.26	0	0	0
RL5_s11218	387	81.78	1.11	11.03	81.51
RL5_rep_c29824	401	91.71	1.05	9.34	69.05
RL5_s33494	420	106.61	1.53	11.69	86.34
RL5_rep_c2671	480	160.42	20.91	106.26	785.17
RL5_rep_c24019	389	83.14	1.01	9.87	72.9
RL5_s29637	348	58.62	0	0	0
RL5_s31358	320	45.89	0	0	0
RL5_s32387	472	152.84	7.19	38.35	283.39
RL5_s15795	343	56.12	0	0	0
RL5_s31758	244	22.27	0.57	20.83	153.89
RL5_s31003	346	57.61	1.62	22.94	169.53
RL5_s31052	401	91.71	0	0	0
RL5_s31172	349	59.13	0	0	0
RL5_s33509	411	99.37	0	0	0
RL5_s32265	440	123.63	3.12	20.59	152.17
RL5_s30901	360	65.03	0	0	0
RL5_s31380	381	77.78	0	0	0
RL5_s32386	445	128.06	2.9	18.46	136.43
RL5_s30190	413	100.95	1.16	9.36	69.14
RL5_rep_c115	763	442.22	146.16	269.47	1991.2
RL5_s16727	379	76.48	0	0	0
RL5_s34154	397	88.79	0	0	0
RL5_rep_c20465	512	191.5	4.16	17.71	130.89
RL5_rep_c3767	551	230.25	1.01	3.57	26.39
RL5_s33985	373	72.69	0	0	0
RL5_s32924	289	34.71	0	0	0
RL5_s33782	285	33.44	0	0	0
RL5_s30933	380	77.13	0	0	0
RL5_s32538	440	123.63	6.01	39.64	292.93
RL5_rep_c211	609	288.22	136.35	385.69	2849.93
RL5_rep_c28391	548	227.26	2.07	7.42	54.79
RL5_s1714	448	130.74	1.05	6.53	48.27
RL5_s33841	361	65.59	0	0	0
RL5_s33931	341	55.15	0	0	0
RL5_rep_c21418	411	99.37	1.04	8.52	62.92
RL5_s22863	419	105.8	0	0	0
RL5_rep_c32638	465	146.29	0	0	0
Sum of TPMs				2343.58
SF8
RL5_rep_c4202	326	48.38	5.82	98.13	725.07
RL5_rep_c3645	315	43.91	0	0	0
RL5_rep_c212	538	217.29	44.83	168.2	1242.85
RL5_s30724	346	57.61	2.05	29.04	214.57
RL5_s16139	320	45.89	0	0	0
RL5_s33410	365	67.89	1.23	14.82	109.49
RL5_s30762	387	81.78	1.22	12.17	89.94
RL5_rep_c9111	453	135.25	4.81	28.97	214.08
RL5_rep_c545	467	148.15	29.59	162.85	1203.31
RL5_s32699	402	92.46	8.88	78.32	578.73
RL5_s31609	280	31.91	0	0	0
RL5_rep_c12078	934	613.22	6.33	8.42	62.19
RL5_rep_c15156	329	49.67	1.27	20.87	154.24
RL5_rep_c8667	537	216.29	4	15.08	111.41
Sum of TPMs				636.87
SF9
RL5_s31993	346	57.61	0	0	0
RL5_s30827	387	81.78	0	0	0
RL5_rep_c31719	220	16.96	1.37	65.78	486.09
RL5_s29973	429	114.13	0	0	0
RL5_s34155	397	88.79	0	0	0
RL5_s32271	411	99.37	3.48	28.57	211.13
RL5_s32948	436	120.14	0	0	0
RL5_s29146	409	97.8	0	0	0
RL5_s33482	406	95.48	1.15	9.79	72.35
RL5_s29059	383	79.09	0	0	0
RL5_rep_c29173	478	158.52	2.42	12.46	92.08
RL5_s30650	389	83.14	0	0	0
RL5_s29390	487	167.13	0	0	0
RL5_s31873	383	79.09	3.56	36.66	270.86
RL5_s33377	390	83.83	2.09	20.33	150.24
RL5_s32589	394	86.64	1.68	15.82	116.87
RL5_rep_c10011	524	203.37	15.75	63.13	466.46
RL5_s29179	419	105.8	8.23	63.39	468.38
RL5_s30207	434	118.41	1.29	8.9	65.74
RL5_s33848	396	88.07	4.94	45.71	337.77
RL5_s31446	315	43.91	3.48	64.65	477.72
RL5_rep_c29470	471	151.9	1.6	8.59	63.5
RL5_rep_c28401	619	298.22	4.56	12.46	92.08
RL5_rep_c28529	682	361.22	2.06	4.64	34.29
RL5_rep_c20126	803	482.22	11.29	19.1	141.1
RL5_s29358	306	40.52	3.45	69.34	512.34
RL5_rep_c28490	394	86.64	2.75	25.84	190.92
RL5_rep_c28658	612	291.22	9.57	26.8	198.02
RL5_rep_c28767	416	103.36	8.01	63.19	466.94
RL5_rep_c29052	422	108.26	8.92	67.17	496.31
RL5_rep_c27698	659	338.22	15.39	37.11	274.18
RL5_rep_c29428	435	119.27	2.23	15.26	112.77
RL5_rep_c2297	1241	920.22	3.41	3.02	22.31
RL5_s28830	311	42.37	0	0	0
RL5_rep_c28647	272	29.57	1.62	44.56	329.25
RL5_rep_c15431	695	374.22	3.12	6.8	50.25
RL5_rep_c24236	478	158.52	0	0	0
RL5_s31225	394	86.64	3.05	28.73	212.28
RL5_s29966	388	82.46	0	0	0
RL5_rep_c29432	699	378.22	3.43	7.4	54.69
RL5_s30032	406	95.48	1.75	14.91	110.19
RL5_rep_c742	464	145.36	21.96	123.17	910.14
RL5_s31128	398	89.51	0	0	0
RL5_rep_c28933	338	53.73	1.02	15.54	114.84
RL5_s32390	320	45.89	0	0	0
RL5_s32279	320	45.89	0	0	0
RL5_s30172	425	110.76	0	0	0
RL5_s33409	394	86.64	0	0	0
RL5_c28610	910	589.22	5.28	7.3	53.97
RL5_s29702	406	95.48	0	0	0
RL5_s33079	387	81.78	0	0	0
RL5_rep_c30800	393	85.93	0	0	0
RL5_rep_c32199	412	100.16	1.37	11.15	82.37
RL5_rep_c28565	419	105.8	24.2	186.46	1377.82
RL5_rep_c33132	464	145.36	1.17	6.55	48.43
RL5_rep_c28441	699	378.22	4.01	8.65	63.91
RL5_rep_c1832	500	179.74	121.89	552.9	4085.48
RL5_s32754	423	109.09	0	0	0
RL5_rep_c7314	1163	842.22	22.93	22.19	164
RL5_c27821	789	468.22	5.65	9.83	72.67
RL5_rep_c11368	823	502.22	25.83	41.93	309.85
RL5_s29545	431	115.83	0	0	0
RL5_rep_c29211	627	306.22	6.45	17.17	126.84
RL5_rep_c33326	380	77.13	3.07	32.44	239.72
RL5_s32246	158	6.86	0	0	0
RL5_rep_c575	702	381.22	37.48	80.17	592.37
RL5_s30107	237	20.63	1.86	73.5	543.11
RL5_s32176	273	29.86	2.62	71.42	527.72
RL5_s32237	227	18.42	0	0	0
RL5_s31096	283	32.82	0	0	0
RL5_rep_c19862	607	286.22	45.91	130.77	966.33
RL5_rep_c16347	679	358.22	7.86	17.88	132.12
RL5_rep_c28733	533	212.31	33.75	129.62	957.78
RL5_s30843	377	75.2	0	0	0
RL5_rep_c9454	751	430.22	20.7	39.23	289.85
RL5_s30051	386	81.1	0	0	0
RL5_s18031	494	173.9	19.81	92.88	686.29
RL5_rep_c28857	278	31.31	0	0	0
RL5_s32445	373	72.69	0	0	0
RL5_s32454	274	30.14	2.13	57.51	424.96
RL5_rep_c28908	769	448.22	17.7	32.2	237.92
RL5_rep_c29129	453	135.25	3.22	19.39	143.25
RL5_s31788	271	29.29	0	0	0
RL5_rep_c28361	361	65.59	2.31	28.69	212.02
RL5_s29596	394	86.64	5.05	47.53	351.21
RL5_rep_c28798	484	164.25	7.17	35.57	262.83
RL5_rep_c28680	429	114.13	13.06	93.33	689.6
RL5_s29703	198	12.81	0	0	0
RL5_s33073	313	43.14	0	0	0
Sum of TPMs				2875.08
SF10
RL5_rep_c16932	611	290.22	2.01	5.65	41.75
RL5_s31044	308	41.26	0	0	0
RL5_s30524	399	90.24	0	0	0
RL5_rep_c31607	529	208.33	8.25	32.28	238.52
RL5_s32813	495	174.87	11.41	53.2	393.07
RL5_rep_c12523	592	271.22	17.44	52.43	387.42
RL5_rep_c3206	944	623.22	26.63	34.83	257.39
RL5_rep_c430	1266	945.22	13.66	11.79	87.09
RL5_rep_c29565	556	235.24	25.87	89.65	662.46
RL5_s32635	415	102.55	1.31	10.42	76.97
RL5_rep_c28282	482	162.33	19.93	100.09	739.58
RL5_rep_c12892	731	410.22	10.91	21.68	160.23
RL5_s32144	374	73.31	3.05	33.95	250.83
RL5_s29788	390	83.83	0	0	0
RL5_rep_c17046	406	95.48	1	8.54	63.1
RL5_s33629	466	147.22	1.7	9.41	69.5
RL5_s30647	415	102.55	0	0	0
RL5_s32302	251	23.97	0	0	0
RL5_s31025	379	76.48	1.9	20.27	149.75
RL5_rep_c1288	520	199.41	31.13	127.3	940.61
RL5_rep_c184	947	626.22	37.15	48.36	357.35
RL5_rep_c11152	545	224.26	4.18	15.21	112.4
RL5_s30934	410	98.58	0	0	0
RL5_rep_c9994	445	128.06	4.65	29.57	218.53
RL5_rep_c5496	387	81.78	2.39	23.83	176.07
RL5_rep_c1800	453	135.25	8.07	48.62	359.26
RL5_s30707	396	88.07	2.47	22.88	169.1
RL5_s31593	306	40.52	0	0	0
RL5_rep_c28676	250	23.73	0	0	0
RL5_s33693	371	71.47	1.25	14.23	105.14
RL5_rep_c9920	473	153.78	4.25	22.52	166.41
RL5_s28847	389	83.14	2.26	22.18	163.91
RL5_rep_c15198	526	205.35	25.13	99.77	737.2
RL5_s33226	407	96.24	0	0	0
RL5_s29906	381	77.78	0	0	0
RL5_rep_c513	515	194.46	37.12	155.62	1149.91
RL5_rep_c17531	413	100.95	2.63	21.25	157.04
RL5_rep_c29038	466	147.22	1.96	10.88	80.4
RL5_rep_c10143	436	120.14	2.17	14.71	108.73
RL5_s28433	427	112.44	4.25	30.84	227.87
RL5_s29994	380	77.13	1.31	13.84	102.24
RL5_s29722	394	86.64	2.12	19.91	147.1
RL5_rep_c28794	470	150.96	10.58	57.13	422.13
RL5_rep_c7408	437	121.01	6.61	44.5	328.84
RL5_s28984	474	154.73	0	0	0
RL5_rep_c3910	493	172.93	19.95	94.06	695.05
RL5_rep_c9682	487	167.13	0	0	0
RL5_s31595	379	76.48	8.98	95.69	707.05
RL5_s29611	443	126.28	3.17	20.48	151.33
RL5_c27520	312	42.75	0	0	0
RL5_rep_c12445	398	89.51	5.2	47.35	349.88
RL5_s31926	419	105.8	0	0	0
RL5_s30249	453	135.25	0	0	0
RL5_rep_c1741	647	326.22	27.71	69.25	511.69
RL5_rep_c15149	467	148.15	8.34	45.88	339.03
RL5_rep_c5891	436	120.14	9.14	62	458.1
RL5_rep_c473	550	229.25	39.11	139.1	1027.83
RL5_s29612	475	155.67	9.88	51.76	382.5
RL5_rep_c2265	959	638.22	22.77	29.09	214.96
RL5_s34012	421	107.44	0	0	0
RL5_rep_c28086	556	235.24	0.74	2.57	19.01
RL5_rep_c12641	218	16.56	0	0	0
RL5_s33308	343	56.12	0.88	12.84	94.87
RL5_s29187	374	73.31	0	0	0
RL5_s32455	370	70.86	1.73	19.87	146.83
RL5_s32372	306	40.52	0	0	0
RL5_s34163	453	135.25	0	0	0
RL5_rep_c28537	609	288.22	5.28	14.92	110.26
RL5_s33456	363	66.73	0	0	0
RL5_rep_c28326	406	95.48	2.42	20.64	152.49
RL5_s28756	446	128.95	0	0	0
RL5_rep_c31532	351	60.16	5.21	70.6	521.72
RL5_rep_c10246	707	386.22	6.6	13.93	102.9
RL5_rep_c14966	444	127.17	12.09	77.52	572.79
RL5_rep_c6271	578	257.22	5.94	18.83	139.17
RL5_s33699	417	104.17	2.23	17.47	129.09
RL5_s31680	450	132.54	1.23	7.57	55.97
RL5_s29143	304	39.8	0	0	0
RL5_rep_c8093	456	137.99	12.63	74.64	551.56
RL5_s32235	387	81.78	3.45	34.4	254.17
RL5_rep_c11987	581	260.22	8.15	25.52	188.59
RL5_rep_c3470	648	327.22	64.37	160.37	1185.04
RL5_rep_c6126	385	80.43	19.76	200.33	1480.26
RL5_rep_c5881	566	245.23	6.88	22.88	169.04
RL5_s30329	401	91.71	2.12	18.81	138.98
RL5_s29797	471	151.9	3.23	17.35	128.19
RL5_rep_c6875	580	259.22	4.81	15.12	111.74
RL5_rep_c12	990	669.22	196.89	239.86	1772.4
RL5_rep_c4552	480	160.42	9.76	49.58	366.35
RL5_s32007	386	81.1	9.94	99.92	738.36
RL5_s29551	386	81.1	21.21	213.21	1575.47
RL5_rep_c12663	438	121.88	0	0	0
RL5_rep_c9447	467	148.15	2.62	14.44	106.7
RL5_rep_c8852	416	103.36	1.29	10.19	75.3
RL5_s28796	375	73.94	0	0	0
RL5_rep_c3235	835	514.22	6.76	10.71	79.15
RL5_rep_c4896	474	154.73	4.61	24.29	179.5
RL5_rep_c30731	463	144.43	6.95	39.25	290.01
RL5_s32611	378	75.84	1.66	17.9	132.24
RL5_rep_c8377	472	152.84	7.59	40.51	299.33
RL5_s32565	471	151.9	3.19	17.13	126.6
RL5_s23916	409	97.8	4.43	36.93	272.9
RL5_s23993	217	16.36	9.46	471.52	3484.2
RL5_rep_c8804	523	202.38	1.65	6.65	49.15
RL5_s32118	322	46.71	1.22	21.34	157.69
RL5_s29528	311	42.37	0	0	0
RL5_rep_c3223	677	356.22	5.04	11.53	85.2
RL5_rep_c3457	600	279.22	1.2	3.5	25.88
RL5_rep_c28505	461	142.58	17.49	99.99	738.83
RL5_s31553	358	63.92	1.32	16.83	124.35
RL5_rep_c17480	707	386.22	17.12	36.15	267.11
RL5_s31723	234	19.95	0	0	0
RL5_s29816	365	67.89	0	0	0
RL5_s31286	359	64.47	0	0	0
RL5_rep_c6427	547	226.26	9.75	35.15	259.73
RL5_s29493	392	85.23	6.3	60.24	445.12
RL5_s31229	443	126.28	1.11	7.17	52.97
RL5_rep_c28535	525	204.36	27.72	110.58	817.08
RL5_rep_c6488	1258	937.22	13.19	11.47	84.76
RL5_rep_c4466	603	282.22	9.05	26.14	193.14
RL5_rep_c28491	392	85.23	4.57	43.76	323.33
RL5_s32943	489	169.06	7.36	35.48	262.18
RL5_rep_c28302	539	218.28	16.25	60.68	448.38
RL5_rep_c29998	526	205.35	5.17	20.51	151.55
RL5_rep_c4048	769	448.22	18.52	33.69	248.92
RL5_rep_c19163	507	186.59	13.27	57.98	428.43
RL5_s33133	433	117.54	6.81	47.25	349.18
RL5_rep_c15024	480	160.42	10.45	53.1	392.37
RL5_rep_c110	639	318.22	67.38	172.64	1275.65
RL5_rep_c14518	629	308.22	9.3	24.61	181.85
RL5_rep_c3799	531	210.32	11.57	44.85	331.37
RL5_rep_c28762	490	170.02	22.11	106.02	783.38
RL5_rep_c27389	398	89.51	3.83	34.86	257.62
RL5_rep_c2422	461	142.58	28.04	160.33	1184.69
RL5_s33386	317	44.69	3.21	58.61	433.1
RL5_s30542	362	66.16	0	0	0
RL5_s29708	421	107.44	7.1	53.89	398.18
RL5_s31466	382	78.43	5.41	56.27	415.78
RL5_s30275	251	23.97	0	0	0
RL5_s31215	377	75.2	0	0	0
Sum of TPMs				5624.89
SF11
RL5_c22915	656	335.22	1	2.43	17.97
sum of TPMs				2.43
SF12
RL5_rep_c806	457	138.9	4.52	26.53	196.04
RL5_rep_c5160	657	336.22	7.32	17.75	131.17
RL5_rep_c807	449	131.64	3.51	21.72	160.49
RL5_rep_c238	928	607.22	26.5	35.58	262.91
RL5_rep_c2	579	258.22	292.1	922.27	6814.91
RL5_rep_c690	501	180.71	14.25	64.3	475.15
Sum of TPMs				1088.15
SF13
RL5_rep_c125	788	467.22	28.2	49.21	363.66
RL5_rep_c664	541	220.28	23.94	88.59	654.6
RL5_rep_c2295	1191	870.22	13.02	12.2	90.16
RL5_rep_c6224	612	291.22	12.9	36.1	266.79
RL5_rep_c5372	473	153.78	10.07	53.41	394.65
RL5_rep_c6486	512	191.5	3.11	13.24	97.86
RL5_rep_c1299	509	188.55	17.98	77.73	574.36
RL5_s33365	437	121.01	2.72	18.34	135.55
RL5_s29037	440	123.63	1.21	7.99	59.04
RL5_rep_c331	514	193.48	227.18	957.3	7073.72
RL5_rep_c1033	505	184.63	3.19	14.08	104.05
RL5_s33092	432	116.69	1.03	7.21	53.26
RL5_rep_c28639	566	245.23	4.58	15.23	112.57
RL5_rep_c4475	494	173.9	8.96	42	310.36
RL5_s29461	434	118.41	0	0	0
RL5_s1592	514	193.48	20.32	85.62	632.65
RL5_s3145	490	170.02	7.2	34.54	255.25
RL5_rep_c26	627	306.22	84.57	225.16	1663.79
RL5_s28950	459	140.74	0	0	0
RL5_s16514	462	143.5	0	0	0
RL5_s30625	355	62.28	1.07	14.07	103.96
RL5_rep_c2631	949	628.22	12.02	15.6	115.24
RL5_s29311	429	114.13	1.44	10.3	76.14
RL5_s32332	406	95.48	0	0	0
RL5_rep_c138	1114	793.22	40.38	41.51	306.72
RL5_rep_c15246	578	257.22	23.93	75.85	560.49
RL5_s29571	457	138.9	30.33	178.04	1315.58
RL5_rep_c31753	385	80.43	2.19	22.17	163.84
RL5_s31201	394	86.64	0	0	0
RL5_rep_c18738	844	523.22	5.01	7.81	57.69
RL5_rep_c14784	554	233.24	17.04	59.55	440.03
RL5_rep_c21381	946	625.22	11.73	15.3	113.02
RL5_c18148	447	129.84	10.66	66.96	494.82
RL5_rep_c20839	1071	750.22	6.13	6.67	49.26
RL5_s20131	467	148.15	0	0	0
RL5_rep_c11601	512	191.5	3.34	14.23	105.12
RL5_c20669	363	66.73	3.95	48.28	356.74
RL5_rep_c6933	678	357.22	0.49	1.13	8.32
RL5_rep_c1879	455	137.07	2.75	16.36	120.88
RL5_rep_c1674	537	216.29	31.41	118.41	874.94
RL5_s33248	523	202.38	4.54	18.31	135.27
RL5_rep_c2337	568	247.23	7.24	23.88	176.45
RL5_s10998	427	112.44	6.48	46.96	347.01
RL5_s23127	420	106.61	0	0	0
RL5_s32517	437	121.01	37.02	249.42	1843.06
RL5_rep_c756	896	575.22	36.69	52	384.23
RL5_rep_c28579	531	210.32	20.79	80.6	595.57
RL5_rep_c413	599	278.22	83.96	246.04	1818.03
RL5_s5292	457	138.9	8.52	50.01	369.56
RL5_c16280	426	111.59	0	0	0
RL5_rep_c29600	437	121.01	195.93	1320.09	9754.44
RL5_s32992	431	115.83	2.95	20.76	153.36
RL5_s2540	494	173.9	5.45	25.54	188.72
RL5_s33344	425	110.76	22.51	165.7	1224.37
RL5_rep_c28333	493	172.93	6.36	29.98	221.54
RL5_rep_c29933	413	100.95	3.62	29.27	216.31
RL5_rep_c170	558	237.24	49.21	169.12	1249.7
RL5_rep_c4	649	328.22	406.46	1009.64	7460.5
RL5_s32405	458	139.82	146.73	855.63	6322.43
RL5_s32741	447	129.84	8.3	52.12	385.13
RL5_rep_c23176	424	109.92	1.24	9.17	67.75
RL5_rep_c271	598	277.22	138.21	406.46	3003.46
RL5_c16925	453	135.25	0	0	0
RL5_s33015	437	121.01	8	53.93	398.49
RL5_c8920	536	215.3	22.67	85.86	634.42
RL5_rep_c2541	837	516.22	6.28	9.91	73.25
RL5_rep_c28683	520	199.41	22.67	92.69	684.94
RL5_rep_c8499	455	137.07	0	0	0
RL5_rep_c924	594	273.22	31.77	94.8	700.5
RL5_rep_c24057	506	185.61	7.25	31.85	235.35
RL5_rep_c3864	486	166.17	3.26	15.98	118.06
RL5_c23219	402	92.46	0	0	0
RL5_rep_c692	508	187.57	11.62	50.5	373.15
RL5_rep_c40	559	238.24	298.71	1022.24	7553.6
RL5_s28930	436	120.14	0	0	0
RL5_s8711	425	110.76	2.13	15.72	116.12
RL5_rep_c17331	454	136.16	3.22	19.31	142.65
RL5_s33164	473	153.78	7.87	41.75	308.49
RL5_rep_c2436	473	153.78	1.31	6.94	51.28
RL5_s28953	436	120.14	12.42	84.31	623
RL5_s3735	499	178.76	12.9	58.84	434.8
RL5_rep_c1139	497	176.81	22.8	105.15	777.01
RL5_rep_c539	896	575.22	29.01	41.12	303.86
RL5_s32975	465	146.29	4.09	22.81	168.57
RL5_rep_c5810	923	602.22	3.86	5.22	38.6
RL5_rep_c2761	822	501.22	4.2	6.83	50.47
RL5_rep_c4102	457	138.9	16.86	98.99	731.45
RL5_rep_c1909	455	137.07	4.26	25.36	187.39
RL5_s34039	423	109.09	0	0	0
RL5_rep_c961	447	129.84	25.77	161.8	1195.6
RL5_s27922	418	104.98	0	0	0
RL5_rep_c2613	546	225.26	6.83	24.71	182.55
RL5_rep_c3026	449	131.64	11.17	69.21	511.4
Sum of TPMs				9556.72
SF14
RL5_s33366	495	174.87	1.75	8.16	60.29
RL5_rep_c17735	481	161.38	2.04	10.31	76.17
RL5_rep_c22131	517	196.44	3.04	12.62	93.22
RL5_rep_c95	598	277.22	85.18	250.51	1851.08
RL5_rep_c28569	401	91.71	2.35	20.9	154.44
RL5_rep_c12914	587	266.22	2.08	6.38	47.14
RL5_rep_c11030	522	201.39	1.01	4.11	30.36
Sum of TPMs				312.99
SF15
RL5_rep_c5010	761	440.22	8.74	16.19	119.65
Sum of TPMs				16.19
SF16
RL5_rep_c28592	395	87.35	2.24	20.87	154.19
RL5_s30667	381	77.78	0	0	0
RL5_s33361	387	81.78	0	0	0
RL5_rep_c15599	424	109.92	16.16	119.86	885.68
Sum of TPMs				140.73
SF17
RL5_rep_c2240	468	149.08	2.1	11.48	84.84
RL5_s32762	346	57.61	0.45	6.3	46.56
RL5_rep_c2446	392	85.23	0	0	0
RL5_rep_c458	522	201.39	4.59	18.59	137.34
RL5_rep_c534	531	210.32	9.09	35.23	260.29
RL5_rep_c231	439	122.75	2.32	15.42	113.94
RL5_s32623	461	142.58	0	0	0
RL5_rep_c348	603	282.22	28.4	82.04	606.19
RL5_rep_c116	581	260.22	21.46	67.23	496.81
RL5_rep_c3841	504	183.65	9.9	43.97	324.89
RL5_rep_c642	478	158.52	8.67	44.61	329.61
RL5_rep_c19	688	367.22	107.16	237.91	1757.94
RL5_rep_c8657	750	429.22	6.22	11.81	87.24
RL5_rep_c5396	575	254.22	3.9	12.52	92.5
RL5_s30118	487	167.13	1.94	9.46	69.89
RL5_rep_c8668	573	252.22	2.13	6.9	50.96
RL5_rep_c24368	505	184.63	1.13	5	36.97
RL5_rep_c123	584	263.22	45.87	142.09	1049.95
RL5_rep_c759	499	178.76	9.57	43.66	322.64
RL5_s32062	411	99.37	0	0	0
RL5_rep_c28452	916	595.22	6.33	8.68	64.11
RL5_rep_c4284	609	288.22	2.7	7.65	56.49
RL5_s32967	458	139.82	1.26	7.35	54.31
RL5_s33228	489	169.06	0	0	0
RL5_rep_c27047	567	246.23	26.15	86.59	639.85
RL5_rep_c993	622	301.22	8.22	22.24	164.33
RL5_rep_c28779	507	186.59	3.79	16.58	122.48
RL5_rep_c30742	518	197.43	4.63	19.13	141.35
RL5_rep_c63	598	277.22	68.08	200.24	1479.59
RL5_rep_c4553	535	214.3	16.67	63.42	468.64
sum of TPMs				1226.1
SF18
RL5_c26258	483	163.29	0	0	0
RL5_c8492	493	172.93	3	14.14	104.51
Sum of TPMs				14.14
SF19
RL5_s14812	425	110.76	0	0	0
RL5_s13449	361	65.59	0.97	12.08	89.25
RL5_s30271	445	128.06	6.73	42.85	316.63
RL5_rep_c5750	269	28.73	2.22	62.87	464.6
RL5_rep_c7021	501	180.71	1.02	4.58	33.86
RL5_s30965	377	75.2	0	0	0
RL5_s25397	309	41.63	1.25	24.43	180.53
RL5_s31304	347	58.11	0	0	0
RL5_s32337	368	69.66	3.26	38.18	282.13
RL5_s33613	473	153.78	0	0	0
RL5_s32748	392	85.23	0	0	0
RL5_s33725	381	77.78	1.06	11.09	81.94
RL5_s31199	335	52.34	0	0	0
RL5_s33751	426	111.59	0	0	0
RL5_s32999	448	130.74	0	0	0
RL5_s2961	385	80.43	1.42	14.38	106.22
RL5_s1743	458	139.82	3.96	23.08	170.55
RL5_s30679	435	119.27	0	0	0
RL5_rep_c3334	438	121.88	0	0	0
RL5_s31877	485	165.21	2.24	11.07	81.76
RL5_s911	506	185.61	8.99	39.5	291.87
RL5_rep_c1286	477	157.57	3.4	17.57	129.82
RL5_s33398	415	102.55	1.33	10.61	78.39
RL5_s3613	403	93.2	0.73	6.36	47.02
RL5_rep_c172	1058	737.22	84.34	93.28	689.24
RL5_rep_c345	488	168.09	4.07	19.72	145.72
RL5_s33172	395	87.35	0	0	0
RL5_rep_c1641	501	180.71	9.7	43.78	323.52
RL5_s28645	387	81.78	0	0	0
RL5_s7918	492	171.96	2.27	10.74	79.39
RL5_rep_c2562	516	195.45	6.72	28.03	207.15
RL5_rep_c878	518	197.43	14.11	58.26	430.53
RL5_rep_c3699	451	133.44	12.88	78.7	581.54
RL5_s33059	414	101.75	0	0	0
RL5_rep_c106	924	603.22	28.52	38.55	284.88
RL5_s466	426	111.59	0	0	0
RL5_s9272	390	83.83	0	0	0
RL5_s3293	397	88.79	14.82	136.13	1005.88
RL5_s8076	385	80.43	1.73	17.56	129.77
RL5_rep_c1413	499	178.76	2.81	12.82	94.74
RL5_rep_c2370	591	270.22	5.86	17.69	130.71
RL5_s32183	434	118.41	1.77	12.2	90.15
RL5_rep_c1479	471	151.9	1.73	9.29	68.67
RL5_s29490	373	72.69	1.33	14.92	110.28
RL5_rep_c87	490	170.02	61.61	295.45	2183.12
RL5_rep_c74	933	612.22	15.79	21.03	155.37
RL5_s28906	369	70.26	0	0	0
RL5_rep_c16	560	239.23	98.94	337.19	2491.54
RL5_s30851	380	77.13	0	0	0
RL5_s12934	385	80.43	0	0	0
RL5_rep_c2424	475	155.67	6.61	34.62	255.83
RL5_s14630	376	74.57	0.46	5.01	36.99
RL5_s895	518	197.43	2.2	9.09	67.18
RL5_s30919	381	77.78	0	0	0
RL5_rep_c456	532	211.32	4.58	17.66	130.5
RL5_rep_c5077	364	67.31	4.04	48.97	361.86
RL5_s6236	401	91.71	5.35	47.59	351.65
RL5_s31714	370	70.86	0	0	0
RL5_s10210	333	51.43	3.17	50.17	370.72
RL5_s32228	379	76.48	0	0	0
RL5_rep_c3202	446	128.95	2.07	13.1	96.81
RL5_s31010	383	79.09	0	0	0
RL5_s967	436	120.14	2.16	14.66	108.34
RL5_rep_c30942	344	56.61	1.74	25.02	184.88
RL5_rep_c502	516	195.45	10	41.71	308.22
RL5_s33831	445	128.06	2.24	14.25	105.31
RL5_s31686	377	75.2	1.18	12.82	94.76
RL5_rep_c9857	586	265.22	0	0	0
RL5_s33203	381	77.78	0	0	0
Sum of TPMs				1898.66
SF20
RL5_s31955	421	107.44	2.46	18.64	137.77
RL5_s33117	408	97.02	5.84	49.1	362.84
RL5_rep_c28951	436	120.14	25.07	170.16	1257.32
RL5_s29339	445	128.06	5.73	36.48	269.55
RL5_rep_c162	629	308.22	82.54	218.34	1613.34
RL5_rep_c1176	449	131.64	11.94	73.97	546.59
RL5_rep_c32653	507	186.59	6.89	30.09	222.33
RL5_s33102	525	204.36	12.79	51.01	376.91
RL5_rep_c19425	851	530.22	2.2	3.39	25.02
RL5_rep_c43	635	314.22	182.92	474.61	3507
RL5_rep_c37	583	262.22	43.67	135.78	1003.31
RL5_rep_c28	622	301.22	231.02	625.28	4620.35
RL5_s28936	485	165.21	1.91	9.45	69.82
RL5_s32423	439	122.75	3.66	24.3	179.59
RL5_s33397	366	68.48	4.73	56.34	416.33
RL5_s24455	318	45.09	0	0	0
RL5_rep_c4635	537	216.29	12.74	48.03	354.9
sum of TPMs				2024.97
SF21
RL5_rep_c12553	560	239.23	2	6.82	50.36
SF22
RL5_rep_c1562	540	219.28	15	55.77	412.1
SF23
RL5_rep_c28421	320	45.89	3.45	61.33	453.21
RL5_s29538	402	92.46	4.1	36.17	267.26
RL5_s32274	414	101.75	1.18	9.41	69.57
RL5_s33666	398	89.51	0	0	0
RL5_s31095	402	92.46	2.03	17.92	132.39
RL5_s30241	405	94.71	1.03	8.9	65.8
RL5_rep_c7568	355	62.28	3.81	49.89	368.65
RL5_rep_c18180	658	337.22	1	2.42	17.88
RL5_rep_c9433	371	71.47	4.79	54.67	403.96
RL5_s29230	361	65.59	0	0	0
RL5_rep_c4243	446	128.95	44.5	281.39	2079.26
RL5_rep_c7071	537	216.29	2.11	7.94	58.69
RL5_s32932	382	78.43	0	0	0
RL5_rep_c3472	906	585.22	7.29	10.15	75.01
RL5_rep_c8281	881	560.22	9.71	14.13	104.39
RL5_rep_c3625	424	109.92	5.22	38.72	286.14
RL5_rep_c102	404	93.96	116.89	1014.25	7494.57
RL5_s28910	391	84.53	3.27	31.51	232.86
RL5_s28867	372	72.08	0	0	0
RL5_s29491	385	80.43	0	0	0
RL5_s32476	283	32.82	0	0	0
RL5_s29136	329	49.67	0	0	0
RL5_s30421	405	94.71	2.09	17.96	132.73
RL5_s34044	362	66.16	1.05	12.98	95.89
RL5_s31253	363	66.73	1.04	12.75	94.23
RL5_rep_c31046	389	83.14	0	0	0
RL5_s31742	312	42.75	0	0	0
RL5_s32710	323	47.12	0	0	0
RL5_s33358	363	66.73	0	0	0
RL5_rep_c28349	412	100.16	5.21	42.44	313.62
RL5_rep_c4129	694	373.22	10.76	23.51	173.71
RL5_s33113	378	75.84	8.96	96.3	711.58
RL5_rep_c29152	405	94.71	9.55	82.17	607.15
RL5_rep_c32191	409	97.8	7.68	64.04	473.24
RL5_s30084	371	71.47	1.54	17.59	129.97
RL5_s29071	357	63.37	0	0	0
RL5_s31242	331	50.54	0	0	0
RL5_s30699	359	64.47	0	0	0
RL5_rep_c12446	589	268.22	13.16	40	295.6
RL5_s31944	339	54.2	0	0	0
RL5_s29812	344	56.61	2.32	33.34	246.39
RL5_s30970	338	53.73	2.59	39.28	290.23
RL5_s31628	378	75.84	2.05	22.01	162.66
RL5_rep_c3219	429	114.13	11.93	85.21	629.61
RL5_s30649	352	60.69	0	0	0
RL5_s29317	383	79.09	8.8	90.72	670.37
RL5_s31819	343	56.12	1.07	15.53	114.73
RL5_rep_c26604	456	137.99	1.02	6.02	44.47
RL5_rep_c10287	398	89.51	15.29	139.23	1028.79
RL5_s29934	360	65.03	0	0	0
RL5_s33267	357	63.37	0	0	0
RL5_s29083	356	62.82	0	0	0
RL5_s29883	376	74.57	0	0	0
RL5_s19478	374	73.31	3.62	40.3	297.78
RL5_s33167	371	71.47	0	0	0
RL5_s27772	363	66.73	0	0	0
RL5_s30268	321	46.3	0.21	3.71	27.4
RL5_s29713	372	72.08	0	0	0
RL5_s29775	314	43.52	1	18.83	139.11
RL5_rep_c1701	411	99.37	87.51	717.96	5305.16
RL5_s28606	373	72.69	0	0	0
RL5_rep_c45	400	90.98	146.27	1310.79	9685.76
RL5_rep_c4607	589	268.22	10.63	32.3	238.69
RL5_s23784	468	149.08	2.2	12.06	89.1
RL5_s31252	336	52.8	0	0	0
RL5_s33081	370	70.86	0	0	0
RL5_rep_c6593	404	93.96	9.56	82.96	612.98
RL5_rep_c18269	509	188.55	1.02	4.4	32.48
RL5_s28777	267	28.17	0	0	0
RL5_s31811	380	77.13	0	0	0
RL5_s31807	478	158.52	0	0	0
RL5_rep_c25302	317	44.69	1.09	19.86	146.75
RL5_s34024	373	72.69	1.04	11.7	86.47
RL5_s30628	352	60.69	1.23	16.48	121.76
RL5_rep_c28573	386	81.1	5.5	55.28	408.5
RL5_s32365	392	85.23	2.53	24.22	178.93
RL5_rep_c5385	432	116.69	60.79	424.72	3138.35
RL5_s32303	357	63.37	0	0	0
RL5_s32846	409	97.8	4.67	38.95	287.81
RL5_rep_c28448	420	106.61	86.6	662.27	4893.64
RL5_s31882	355	62.28	8.1	105.97	783.01
RL5_rep_c30192	354	61.75	0	0	0
RL5_rep_c30196	437	121.01	6.06	40.83	301.72
RL5_rep_c28307	399	90.24	4.53	40.94	302.54
RL5_rep_c29891	415	102.55	1.36	10.84	80.11
RL5_rep_c28398	402	92.46	5.02	44.22	326.78
RL5_s33286	406	95.48	0	0	0
RL5_rep_c30477	399	90.24	4.78	43.22	319.35
RL5_s29991	411	99.37	0	0	0
RL5_s29687	426	111.59	0	0	0
RL5_s30244	391	84.53	1.15	11.1	82.05
RL5_rep_c29283	387	81.78	1.19	11.87	87.73
RL5_rep_c29210	408	97.02	5.58	46.93	346.75
RL5_s34102	391	84.53	1.97	18.96	140.13
RL5_s29730	380	77.13	2.31	24.41	180.37
RL5_s28597	385	80.43	12.23	124	916.28
RL5_s29479	353	61.22	1.21	16.13	119.15
RL5_rep_c13160	385	80.43	2.42	24.51	181.11
RL5_rep_c92	490	170.02	99.36	476.43	3520.46
RL5_s32043	372	72.08	1.13	12.74	94.14
RL5_rep_c29365	438	121.88	57.86	387.07	2860.15
RL5_rep_c28966	404	93.96	9.45	82.03	606.11
RL5_s25091	351	60.16	0	0	0
RL5_s28802	363	66.73	0	0	0
RL5_s31105	364	67.31	0	0	0
RL5_s30467	386	81.1	1.04	10.49	77.53
RL5_s31698	353	61.22	0	0	0
RL5_s31903	329	49.67	0	0	0
RL5_s30820	385	80.43	2.68	27.2	201.02
RL5_s30052	361	65.59	4	49.76	367.69
RL5_s4444	387	81.78	3.05	30.38	224.51
RL5_s32357	372	72.08	1.12	12.72	93.98
RL5_s33614	270	29.01	0	0	0
RL5_s1818	371	71.47	3.02	34.46	254.66
RL5_s30482	287	34.07	0	0	0
RL5_s19338	363	66.73	1.43	17.48	129.17
RL5_s28691	273	29.86	2.33	63.52	469.39
RL5_s30670	342	55.63	1.05	15.36	113.47
RL5_s30855	340	54.67	0	0	0
RL5_rep_c12700	849	528.22	4.38	6.75	49.9
RL5_s33934	361	65.59	1.3	16.11	119.06
RL5_s33471	391	84.53	4.65	44.88	331.62
RL5_s33972	364	67.31	3.93	47.62	351.86
RL5_rep_c2272	412	100.16	65.5	533.17	3939.75
RL5_s24778	358	63.92	1.4	17.8	131.5
RL5_s33145	396	88.07	5.46	50.52	373.29
RL5_s32758	390	83.83	1.17	11.41	84.34
RL5_s33082	383	79.09	1.19	12.22	90.28
RL5_rep_c7456	413	100.95	0	0	0
RL5_rep_c89	535	214.3	24.35	92.63	684.44
RL5_s28840	313	43.14	0	0	0
RL5_s13687	392	85.23	8.12	77.64	573.7
RL5_s31100	326	48.38	0	0	0
RL5_s30940	370	70.86	0	0	0
RL5_s12058	374	73.31	0	0	0
RL5_s33356	356	62.82	0	0	0
RL5_s28949	331	50.54	3.98	64.18	474.25
RL5_s32145	306	40.52	0	0	0
RL5_rep_c553	535	214.3	34.96	133.02	982.9
RL5_rep_c7934	297	37.35	2.33	50.8	375.38
RL5_rep_c3774	335	52.34	0	0	0
RL5_rep_c6464	509	188.55	7.13	30.82	227.72
RL5_s31482	240	21.32	0	0	0
RL5_s29086	317	44.69	0	0	0
RL5_s31567	358	63.92	0	0	0
RL5_rep_c9925	395	87.35	14.45	134.91	996.86
Sum of TPMs				9064.72
SF24
RL5_rep_c467	963	642.22	34.93	44.34	327.66
RL5_rep_c29079	551	230.25	2.76	9.76	72.1
RL5_s33631	423	109.09	3.41	25.49	188.35
RL5_rep_c6600	1109	788.22	5.95	6.15	45.46
RL5_rep_c2009	627	306.22	5.4	14.39	106.33
RL5_s29313	479	159.47	2.05	10.48	77.45
RL5_rep_c1352	668	347.22	5.49	12.9	95.29
RL5_rep_c1016	497	176.81	4.81	22.16	163.77
RL5_rep_c117	804	483.22	34.58	58.34	431.1
RL5_rep_c2622	816	495.22	2.33	3.83	28.3
RL5_rep_c7469	566	245.23	18.89	62.79	463.97
Sum of TPMs				270.63
SF25
RL5_rep_c10086	533	212.31	3	11.52	85.13
Sum of TPMs				11.52
SF26
RL5_s32371	353	61.22	0	0	0
RL5_rep_c29359	633	312.22	3.23	8.43	62.33
RL5_rep_c14218	227	18.42	2.44	107.96	797.71
RL5_rep_c6128	588	267.22	8.16	24.9	183.97
RL5_rep_c11282	608	287.22	2.3	6.54	48.3
RL5_s33369	341	55.15	0	0	0
RL5_s33247	361	65.59	1.04	12.93	95.53
RL5_s32003	384	79.76	4.83	49.36	364.72
RL5_rep_c29711	657	336.22	8.99	21.81	161.15
RL5_s33535	393	85.93	1.12	10.67	78.86
RL5_rep_c13257	345	57.11	3.83	54.64	403.72
RL5_s33952	336	52.8	0	0	0
RL5_rep_c1508	468	149.08	3.92	21.46	158.54
RL5_c28346	356	62.82	2.46	31.9	235.75
RL5_s28426	368	69.66	3.17	37.07	273.91
RL5_s32524	355	62.28	0	0	0
RL5_rep_c7394	400	90.98	6.55	58.68	433.57
RL5_rep_c2163	1191	870.22	10.45	9.79	72.31
RL5_rep_c6530	403	93.2	29.07	254.31	1879.17
RL5_rep_c29632	573	252.22	3.23	10.44	77.13
RL5_s31949	340	54.67	0	0	0
RL5_rep_c31899	359	64.47	18.79	237.56	1755.38
RL5_rep_c1970	516	195.45	59.91	249.92	1846.75
RL5_rep_c27523	436	120.14	9.99	67.79	500.93
RL5_s30232	388	82.46	3.81	37.65	278.24
RL5_rep_c29289	397	88.79	8.18	75.15	555.31
RL5_rep_c28621	537	216.29	4.2	15.82	116.91
RL5_rep_c127	447	129.84	55.62	349.26	2580.78
RL5_s29790	339	54.2	0	0	0
RL5_rep_c27	879	558.22	141.56	206.75	1527.69
RL5_s30065	380	77.13	2.05	21.63	159.82
RL5_s28914	386	81.1	0	0	0
RL5_rep_c4611	404	93.96	142.29	1234.72	9123.66
RL5_rep_c24731	482	162.33	1.53	7.66	56.62
RL5_rep_c3217	552	231.25	0	0	0
RL5_rep_c29259	577	256.22	8.93	28.42	210.01
RL5_s28932	375	73.94	1.43	15.75	116.37
RL5_s33530	386	81.1	0	0	0
RL5_rep_c408	897	576.22	16.48	23.32	172.3
RL5_rep_c11052	378	75.84	1.68	18.11	133.79
RL5_s31992	390	83.83	4.47	43.46	321.14
RL5_s9019	316	44.3	0	0	0
RL5_s7638	380	77.13	7.58	80.18	592.45
RL5_s5833	336	52.8	1.32	20.38	150.56
RL5_s30513	383	79.09	0	0	0
RL5_s17618	326	48.38	0	0	0
RL5_s1249	399	90.24	3.67	33.2	245.34
RL5_rep_c9578	362	66.16	2.41	29.64	219.02
RL5_s33039	387	81.78	3.67	36.6	270.42
RL5_rep_c21269	700	379.22	22.48	48.34	357.16
RL5_rep_c3736	424	109.92	17.39	129.02	953.34
RL5_rep_c2636	425	110.76	1.62	11.96	88.35
RL5_rep_c1455	430	114.98	45.9	325.45	2404.84
RL5_rep_c66	576	255.22	59.3	189.45	1399.87
RL5_rep_c3065	359	64.47	2.57	32.44	239.72
RL5_s29442	396	88.07	0	0	0
RL5_s32957	429	114.13	0	0	0
RL5_rep_c15307	443	126.28	0	0	0
RL5_s29057	312	42.75	0	0	0
RL5_rep_c28541	327	48.8	23.06	385.32	2847.21
RL5_rep_c28871	378	75.84	2.14	22.99	169.87
RL5_rep_c12080	352	60.69	3.2	43.04	318
RL5_s33348	348	58.62	0	0	0
RL5_rep_c28770	407	96.24	4.8	40.62	300.17
RL5_c28583	629	308.22	1.01	2.68	19.81
RL5_rep_c10483	394	86.64	5.26	49.52	365.95
RL5_rep_c29836	382	78.43	1.31	13.65	100.89
RL5_rep_c16034	382	78.43	0	0	0
RL5_rep_c16683	552	231.25	3.18	11.21	82.87
RL5_s30572	382	78.43	1.05	10.94	80.82
RL5_rep_c7697	398	89.51	6.53	59.48	439.54
RL5_rep_c4555	432	116.69	5.03	35.11	259.45
RL5_s31255	347	58.11	0	0	0
RL5_rep_c28531	364	67.31	0	0	0
RL5_rep_c2239	425	110.76	4.27	31.45	232.38
RL5_s13190	367	69.06	1.46	17.25	127.44
RL5_rep_c28298	398	89.51	7.67	69.9	516.48
RL5_rep_c28604	418	104.98	2.31	17.95	132.65
Sum of TPMs				5101.63
SF27
RL5_rep_c8723	728	407.22	3	6.01	44.38
RL5_rep_c17220	447	129.84	3.27	20.51	151.54
RL5_rep_c9974	692	371.22	3.18	6.99	51.64
Sum of TPMs				33.51
SF28
RL5_rep_c363	1053	732.22	27.88	31.05	229.41
SF30
RL5_rep_c15468	1441	1120.22	6.33	4.61	34.04
RL5_rep_c7295	698	377.22	2.07	4.48	33.09
RL5_rep_c4141	1544	1223.22	12.07	8.05	59.45
RL5_rep_c27865	599	278.22	2.42	7.08	52.33
RL5_rep_c137	1249	928.22	99.73	87.6	647.29
RL5_rep_c8728	343	56.12	2.52	36.62	270.58
sum of TPMs				148.44
SF31
RL5_rep_c1238	719	398.22	14.06	28.79	212.71
RL5_rep_c3866	642	321.22	7.35	18.65	137.84
Sum of TPMs				47.44
SF32
RL5_rep_c5604	779	458.22	8.67	15.43	114.04
RL5_rep_c18236	354	61.75	0	0	0
Sum of TPMs				15.43
SF33
RL5_c9516	612	291.22	5	14	103.43
				14

## Sheet: HC_HF_SF_ids
SF1	SF2	SF3	SF4	SF5	SF6	SF7	SF8	SF9	SF10	SF11	SF12	SF13	SF14	SF15	SF16	SF17	SF18	SF19	SF20	SF21	SF22	SF23	SF24	SF25	SF26	SF27	SF28	SF29	SF30	SF31	SF32	SF33	SF34	SF35	SF36	SF37	SF38	SF39	SF40	SF41	SF42	SF43	SF44
pi-HXTX-Hi1a_1	U1-HXTX-Hi1e_3	U2-HXTX-Hi1a_1	U3-HXTX-Hi1a_1	M-HXTX-Hi1a	U4-HXTX-Hi1a_1	U5-HXTX-Hi1a_1	U6-HXTX-Hi1a_1	omega-HXTX	omega-HXTX-Hi2a_2	U7-HXTX_Hi1a	U8-HXTX-Hi1b	delta-HXTX-Hi1a_16	U9-HXTX-Hi1a_1	U10-HXTX-Hi1a	U11-HXTX-Hi1a	U12-HXTX-Hi1a_1	U13-HXTX-Hi1a	U14-HXTX-Hi1a	U15-HXTX-Hi1a_1	U16-HXTX-Hi1a	U17-HXTX-Hi1a	U18-HXTX-Hi1b_6	U19-HXTX-Hi1a_1	U20-HXTX-Hi1b	U21-HXTX-Hi1a_1	Lipase-1-Hinfensa	Hyaluronidase-1-Hinfensa	Phospholipase-1-Hinfensa	CRISP-1-Hinfensa	SecreatedProtein-1-Hinfensa	SecreatedProtein-2-Hinfensa	SecreatedProtein-3-Hinfensa	kappa-Hexatoxin-Hc1a_1|RL6_HCEVDL_rep_c187|	U34|RL7_HFORVD_rep_c1487	U35|RL6_HCEVDL_rep_c498|U<sub18</sub-Hexatoxin-Hc1a_1	U36|RL6_HCEVDL_rep_c873	U37|RL6_HCEVDL_s1531	U40|RL6_HCEVDL_c511	U41|RL6_HCEVDL_rep_c7780|	U43|RL6_HCEVDL_s1979	U44|RL7_HFORVD_c5957|U<sub11</sub-Hexatoxin-Hf1a_1	U45|RL7_HFORVD_c623	U48|RL7_HFORVD_c480|
RL7_HFORVD_c3298	RL7_HFORVD_s1211	RL7_HFORVD_c2991	RL7_HFORVD_rep_c69		RL7_HFORVD_c3778	RL7_HFORVD_rep_c1561	RL7_HFORVD_c968	RL7_HFORVD_c904	RL6_HCEVDL_s12319		RL7_HFORVD_rep_c328	RL7_HFORVD_s7631	RL7_HFORVD_s1885		RL7_HFORVD_c3375	RL7_HFORVD_rep_c1232			RL7_HFORVD_rep_c1120				RL7_HFORVD_rep_c1030	RL6_HCEVDL_c5105	RL7_HFORVD_rep_c6350		RL7_HFORVD_s7106		RL7_HFORVD_s6487				RL7_HFORVD_c313	RL7_HFORVD_rep_c1438		RL6_HCEVDL_rep_c873	RL6_HCEVDL_s1531	RL6_HCEVDL_c511	RL7_HFORVD_c623	RL7_HFORVD_s3012	RL7_HFORVD_c5957
RL7_HFORVD_c633	RL7_HFORVD_rep_c1935	RL7_HFORVD_c480	RL7_HFORVD_dn_s6462		RL7_HFORVD_c796	RL7_HFORVD_s1635	RL7_HFORVD_c5548	RL7_HFORVD_rep_c49	RL7_HFORVD_rep_c1242			RL7_HFORVD_s6479	RL7_HFORVD_s7291			RL7_HFORVD_rep_c1364			RL7_HFORVD_s7016				RL7_HFORVD_rep_c201		RL7_HFORVD_rep_c6383		RL7_HFORVD_rep_c117		RL7_HFORVD_rep_c1230				RL7_HFORVD_s3226	RL7_HFORVD_rep_c1649		RL6_HCEVDL_rep_c6770	RL6_HCEVDL_rep_c202	RL6_HCEVDL_c315	RL7_HFORVD_c5613	RL7_HFORVD_s6861	RL7_HFORVD_c5541
RL6_HCEVDL_rep_c1043	RL7_HFORVD_s1624	RL7_HFORVD_c5866	RL7_HFORVD_s5139		RL6_HCEVDL_c5190	RL7_HFORVD_rep_c1492	RL6_HCEVDL_dn_rep_c8864	RL7_HFORVD_s2075	RL7_HFORVD_s6593			RL7_HFORVD_s1568	RL7_HFORVD_s6769			RL7_HFORVD_s7058			RL7_HFORVD_s7304				RL7_HFORVD_rep_c991		RL7_HFORVD_s7051		RL7_HFORVD_rep_c2562		RL7_HFORVD_s3916				RL7_HFORVD_s7247	RL7_HFORVD_rep_c1487		RL6_HCEVDL_rep_c231	RL6_HCEVDL_rep_c1375		RL7_HFORVD_c2754	RL7_HFORVD_s6560
RL6_HCEVDL_rep_c8812	RL7_HFORVD_s7716	RL6_HCEVDL_c392	RL7_HFORVD_dn_s2345			RL7_HFORVD_s1601	RL6_HCEVDL_s8906	RL7_HFORVD_rep_c1824	RL7_HFORVD_rep_c262			RL7_HFORVD_s444	RL7_HFORVD_dn_s7611			RL7_HFORVD_s8117			RL7_HFORVD_c1404				RL7_HFORVD_s1152		RL7_HFORVD_s7844		RL6_HCEVDL_c649		RL7_HFORVD_rep_c45				RL7_HFORVD_c155	RL7_HFORVD_rep_c1536		RL6_HCEVDL_rep_c4562	RL6_HCEVDL_rep_c499		RL6_HCEVDL_rep_c7780	RL7_HFORVD_s7459
RL6_HCEVDL_rep_c4589	RL7_HFORVD_s1966	RL6_HCEVDL_c1506	RL7_HFORVD_s7334			RL7_HFORVD_s6544	RL6_HCEVDL_s11585	RL7_HFORVD_s1625	RL7_HFORVD_rep_c1142			RL7_HFORVD_s5777	RL7_HFORVD_rep_c5934			RL7_HFORVD_s6761			RL7_HFORVD_c1374				RL7_HFORVD_s6697		RL7_HFORVD_s7435				RL6_HCEVDL_s1387				RL7_HFORVD_c742	RL7_HFORVD_rep_c1667		RL6_HCEVDL_rep_c8695	RL6_HCEVDL_rep_c758		RL6_HCEVDL_rep_c498	RL7_HFORVD_rep_c1194
RL6_HCEVDL_rep_c1337	RL7_HFORVD_rep_c307		RL7_HFORVD_s2395			RL7_HFORVD_s6546		RL7_HFORVD_rep_c1484	RL7_HFORVD_rep_c455			RL7_HFORVD_s1540	RL7_HFORVD_s1988			RL6_HCEVDL_rep_c1781			RL7_HFORVD_rep_c166				RL7_HFORVD_rep_c108		RL7_HFORVD_s7067				RL6_HCEVDL_rep_c7602				RL7_HFORVD_s6620	RL7_HFORVD_rep_c425		RL6_HCEVDL_rep_c8814	RL6_HCEVDL_s12259		RL6_HCEVDL_s10175	RL7_HFORVD_s7467
RL6_HCEVDL_rep_c244	RL7_HFORVD_rep_c380		RL7_HFORVD_rep_c1287			RL7_HFORVD_rep_c253		RL7_HFORVD_rep_c1846	RL7_HFORVD_rep_c6232			RL7_HFORVD_s8202	RL7_HFORVD_dn_s7514			RL6_HCEVDL_s11533			RL7_HFORVD_s6637				RL7_HFORVD_rep_c5676		RL7_HFORVD_s1408				RL6_HCEVDL_s1802				RL7_HFORVD_s7538	RL7_HFORVD_rep_c1123			RL6_HCEVDL_s1697		RL6_HCEVDL_rep_c4788	RL6_HCEVDL_s10969
RL6_HCEVDL_rep_c625	RL7_HFORVD_s7865		RL7_HFORVD_s7614			RL6_HCEVDL_rep_c9013		RL7_HFORVD_rep_c159	RL7_HFORVD_s6214			RL7_HFORVD_s3969	RL7_HFORVD_s1796			RL6_HCEVDL_s1899			RL7_HFORVD_s7872				RL7_HFORVD_s5702		RL7_HFORVD_s6391				RL6_HCEVDL_s1528				RL7_HFORVD_c234	RL7_HFORVD_rep_c1521			RL6_HCEVDL_s12536		RL6_HCEVDL_rep_c493	RL6_HCEVDL_s9232
RL6_HCEVDL_c1544	RL7_HFORVD_s2056		RL7_HFORVD_rep_c1620			RL6_HCEVDL_s1460		RL7_HFORVD_rep_c1811	RL7_HFORVD_s7661			RL7_HFORVD_s6867	RL7_HFORVD_s1870			RL6_HCEVDL_s9226			RL7_HFORVD_rep_c1116				RL7_HFORVD_s6623		RL7_HFORVD_s6485				RL6_HCEVDL_s1722				RL7_HFORVD_c6051	RL7_HFORVD_rep_c1600			RL6_HCEVDL_s1420		RL6_HCEVDL_rep_c8132	RL6_HCEVDL_s9675
RL6_HCEVDL_c1342	RL7_HFORVD_s2049		RL7_HFORVD_s2244			RL6_HCEVDL_s9276		RL7_HFORVD_rep_c100	RL6_HCEVDL_s11435			RL7_HFORVD_s7685	RL7_HFORVD_s7381			RL6_HCEVDL_s9260			RL7_HFORVD_rep_c371				RL7_HFORVD_s6958		RL7_HFORVD_rep_c176				RL6_HCEVDL_s9449				RL7_HFORVD_c1283	RL7_HFORVD_rep_c408			RL6_HCEVDL_s639		RL6_HCEVDL_c258	RL6_HCEVDL_s9848
RL6_HCEVDL_c632	RL7_HFORVD_s6899		RL7_HFORVD_s2419			RL6_HCEVDL_s1319		RL7_HFORVD_rep_c1720	RL6_HCEVDL_dn_rep_c240			RL7_HFORVD_s7341	RL7_HFORVD_s1843			RL6_HCEVDL_s9462			RL7_HFORVD_rep_c140				RL7_HFORVD_s7038		RL7_HFORVD_rep_c1552								RL7_HFORVD_c474	RL6_HCEVDL_c8785			RL6_HCEVDL_s1464		RL6_HCEVDL_s12810	RL6_HCEVDL_s1979
	RL7_HFORVD_rep_c206		RL7_HFORVD_rep_c422			RL6_HCEVDL_s1590		RL7_HFORVD_s625	RL6_HCEVDL_dn_rep_c38			RL7_HFORVD_rep_c963	RL7_HFORVD_s1844			RL6_HCEVDL_s11373			RL7_HFORVD_rep_c3242				RL7_HFORVD_s7057		RL7_HFORVD_rep_c1302								RL7_HFORVD_c6208	RL6_HCEVDL_rep_c117			RL6_HCEVDL_s9096		RL6_HCEVDL_s9269	RL6_HCEVDL_s2548
	RL7_HFORVD_rep_c320		RL7_HFORVD_s2000			RL6_HCEVDL_s1596		RL7_HFORVD_s7127	RL6_HCEVDL_rep_c1307			RL7_HFORVD_rep_c154	RL7_HFORVD_s6651			RL6_HCEVDL_s12532			RL7_HFORVD_rep_c96				RL7_HFORVD_rep_c1473		RL7_HFORVD_rep_c1460								RL6_HCEVDL_rep_c187	RL6_HCEVDL_c1322			RL6_HCEVDL_s9112		RL6_HCEVDL_s9662	RL6_HCEVDL_s9859
	RL7_HFORVD_s7841		RL7_HFORVD_s230			RL6_HCEVDL_rep_c139		RL7_HFORVD_s7247	RL6_HCEVDL_rep_c1820			RL7_HFORVD_s5776	RL7_HFORVD_s6602			RL6_HCEVDL_s9987			RL7_HFORVD_s1519				RL7_HFORVD_rep_c1474		RL7_HFORVD_rep_c279								RL6_HCEVDL_rep_c4549	RL6_HCEVDL_c1534			RL6_HCEVDL_rep_c1327			RL6_HCEVDL_s9819
	RL7_HFORVD_s2023		RL7_HFORVD_s2376			RL6_HCEVDL_rep_c1652		RL7_HFORVD_s1044	RL6_HCEVDL_rep_c1980			RL7_HFORVD_s6923	RL7_HFORVD_s8063			RL6_HCEVDL_s9780			RL7_HFORVD_s8093				RL7_HFORVD_rep_c449		RL7_HFORVD_rep_c3095								RL6_HCEVDL_rep_c492				RL6_HCEVDL_s1642			RL6_HCEVDL_rep_c2000
	RL7_HFORVD_s2102		RL7_HFORVD_s6562			RL6_HCEVDL_s11788		RL7_HFORVD_s2014	RL6_HCEVDL_rep_c2177			RL7_HFORVD_s1502	RL7_HFORVD_s6903			RL6_HCEVDL_rep_c1750			RL7_HFORVD_dn_rep_c107				RL7_HFORVD_rep_c59		RL7_HFORVD_rep_c46								RL6_HCEVDL_rep_c496							RL6_HCEVDL_s2543
	RL7_HFORVD_s6814		RL7_HFORVD_s6685			RL6_HCEVDL_s1653		RL7_HFORVD_rep_c319	RL6_HCEVDL_rep_c2188			RL7_HFORVD_s8062	RL7_HFORVD_s8231			RL6_HCEVDL_s12749			RL7_HFORVD_rep_c77				RL7_HFORVD_rep_c969		RL7_HFORVD_rep_c5062								RL6_HCEVDL_rep_c6141							RL6_HCEVDL_rep_c2533
	RL7_HFORVD_s2044		RL7_HFORVD_dn_rep_c6			RL6_HCEVDL_s1865		RL7_HFORVD_s2030	RL6_HCEVDL_rep_c2206			RL7_HFORVD_dn_rep_c23	RL7_HFORVD_s8049			RL6_HCEVDL_s1695			RL7_HFORVD_s6963				RL7_HFORVD_s1360		RL7_HFORVD_rep_c6365								RL6_HCEVDL_rep_c8254							RL6_HCEVDL_s11772
	RL7_HFORVD_s6998		RL7_HFORVD_rep_c2384			RL6_HCEVDL_s5407		RL7_HFORVD_s7303	RL6_HCEVDL_rep_c2219			RL7_HFORVD_rep_c1119	RL7_HFORVD_s6837			RL6_HCEVDL_s1803			RL7_HFORVD_s1218				RL6_HCEVDL_dn_rep_c1445		RL7_HFORVD_rep_c6372								RL6_HCEVDL_s12577
	RL7_HFORVD_s2148		RL7_HFORVD_s2127			RL6_HCEVDL_s1629		RL7_HFORVD_c946	RL6_HCEVDL_rep_c2241			RL7_HFORVD_rep_c1334	RL7_HFORVD_s8124			RL6_HCEVDL_s9825			RL7_HFORVD_s1399				RL6_HCEVDL_dn_rep_c88		RL7_HFORVD_rep_c6395								RL6_HCEVDL_s1778
	RL7_HFORVD_rep_c6087		RL7_HFORVD_s2424			RL6_HCEVDL_s1747		RL7_HFORVD_rep_c1914	RL6_HCEVDL_rep_c2267			RL7_HFORVD_s1550	RL7_HFORVD_s1916			RL6_HCEVDL_rep_c8997			RL7_HFORVD_s7575				RL6_HCEVDL_rep_c1578		RL7_HFORVD_s6721								RL6_HCEVDL_s9961
	RL7_HFORVD_s1656		RL7_HFORVD_s6652			RL6_HCEVDL_s9588		RL7_HFORVD_rep_c329	RL6_HCEVDL_s10626			RL7_HFORVD_s1454	RL7_HFORVD_s7720			RL6_HCEVDL_s12232			RL7_HFORVD_rep_c957				RL6_HCEVDL_rep_c2335		RL7_HFORVD_s7729								RL6_HCEVDL_rep_c1894
	RL7_HFORVD_s1718		RL7_HFORVD_dn_rep_c8			RL6_HCEVDL_rep_c1586		RL7_HFORVD_rep_c161	RL6_HCEVDL_s10631			RL7_HFORVD_rep_c808	RL7_HFORVD_dn_s7868						RL7_HFORVD_s1346				RL6_HCEVDL_rep_c64		RL7_HFORVD_s8363								RL6_HCEVDL_rep_c1951
	RL7_HFORVD_s1993		RL7_HFORVD_rep_c335			RL6_HCEVDL_s11126		RL7_HFORVD_rep_c2038	RL6_HCEVDL_s10636			RL7_HFORVD_rep_c5343	RL7_HFORVD_s8110						RL7_HFORVD_rep_c4214				RL6_HCEVDL_s9620		RL7_HFORVD_s7477								RL6_HCEVDL_rep_c253
	RL7_HFORVD_s2057		RL7_HFORVD_s2387			RL6_HCEVDL_rep_c98		RL7_HFORVD_rep_c5636	RL6_HCEVDL_s10645			RL7_HFORVD_s1476	RL7_HFORVD_s1290						RL7_HFORVD_rep_c1403				RL6_HCEVDL_s2386		RL7_HFORVD_s7723								RL6_HCEVDL_rep_c2008
	RL7_HFORVD_s8208		RL7_HFORVD_s7299			RL6_HCEVDL_s11225		RL7_HFORVD_s6620	RL6_HCEVDL_s2190			RL7_HFORVD_s6549	RL7_HFORVD_s434						RL6_HCEVDL_s1709				RL6_HCEVDL_s9702		RL7_HFORVD_rep_c4786								RL6_HCEVDL_rep_c9080
	RL7_HFORVD_dn_rep_c6230		RL7_HFORVD_s2021			RL6_HCEVDL_s1724		RL7_HFORVD_s1967	RL6_HCEVDL_s8065			RL7_HFORVD_rep_c1132	RL7_HFORVD_s7747						RL6_HCEVDL_rep_c413				RL6_HCEVDL_dn_rep_c14		RL7_HFORVD_rep_c6386								RL6_HCEVDL_rep_c1860
	RL7_HFORVD_dn_rep_c78		RL7_HFORVD_s6954			RL6_HCEVDL_rep_c84		RL7_HFORVD_dn_rep_c5314	RL6_HCEVDL_rep_c2173			RL7_HFORVD_rep_c29	RL7_HFORVD_s7603						RL6_HCEVDL_s12796				RL6_HCEVDL_rep_c2107		RL7_HFORVD_rep_c3406								RL6_HCEVDL_rep_c1965
	RL7_HFORVD_dn_s1979		RL7_HFORVD_dn_s832			RL6_HCEVDL_s1834		RL7_HFORVD_rep_c1207	RL6_HCEVDL_s12521			RL7_HFORVD_rep_c5683	RL7_HFORVD_dn_s8306						RL6_HCEVDL_s8896				RL6_HCEVDL_s2464		RL7_HFORVD_rep_c1150
	RL7_HFORVD_dn_s2136		RL7_HFORVD_rep_c2165			RL6_HCEVDL_s1696		RL7_HFORVD_rep_c1432	RL6_HCEVDL_s12663			RL7_HFORVD_rep_c76	RL7_HFORVD_s8244						RL6_HCEVDL_s10168				RL6_HCEVDL_s9014		RL7_HFORVD_rep_c1351
	RL7_HFORVD_dn_s7714		RL7_HFORVD_rep_c350			RL6_HCEVDL_s1686		RL7_HFORVD_rep_c2008	RL6_HCEVDL_s2466			RL7_HFORVD_s1411	RL7_HFORVD_s1482						RL6_HCEVDL_s1993				RL6_HCEVDL_dn_rep_c2084		RL7_HFORVD_rep_c1455
	RL7_HFORVD_rep_c1756		RL7_HFORVD_rep_c412			RL6_HCEVDL_s1832		RL7_HFORVD_rep_c392	RL6_HCEVDL_rep_c2208			RL7_HFORVD_s6657	RL7_HFORVD_s6601						RL6_HCEVDL_s11262				RL6_HCEVDL_s10924		RL7_HFORVD_rep_c1525
	RL7_HFORVD_rep_c1778		RL7_HFORVD_s1593			RL6_HCEVDL_rep_c321		RL7_HFORVD_s1900	RL6_HCEVDL_dn_rep_c145			RL7_HFORVD_rep_c228	RL6_HCEVDL_s1721						RL6_HCEVDL_s9425				RL6_HCEVDL_c8554		RL7_HFORVD_rep_c447
	RL7_HFORVD_rep_c298		RL7_HFORVD_s1753			RL6_HCEVDL_rep_c1905		RL7_HFORVD_s6640	RL6_HCEVDL_dn_rep_c17			RL6_HCEVDL_s12240	RL6_HCEVDL_s9707						RL6_HCEVDL_s1840				RL6_HCEVDL_c1331		RL7_HFORVD_rep_c57
	RL7_HFORVD_s1810		RL7_HFORVD_s2227			RL6_HCEVDL_rep_c8193		RL7_HFORVD_s7238	RL6_HCEVDL_dn_rep_c2042			RL6_HCEVDL_s1923	RL6_HCEVDL_s9338										RL6_HCEVDL_c1591		RL7_HFORVD_rep_c6376
	RL7_HFORVD_s2033		RL7_HFORVD_s2360			RL6_HCEVDL_rep_c153		RL7_HFORVD_s8281	RL6_HCEVDL_dn_rep_c614			RL6_HCEVDL_s10016	RL6_HCEVDL_rep_c1723										RL6_HCEVDL_rep_c1312		RL7_HFORVD_rep_c965
	RL7_HFORVD_s2147		RL7_HFORVD_s2416			RL6_HCEVDL_s11201		RL7_HFORVD_s7538	RL6_HCEVDL_rep_c1888			RL6_HCEVDL_s11037	RL6_HCEVDL_rep_c1761										RL6_HCEVDL_rep_c1897		RL7_HFORVD_s6389
	RL7_HFORVD_s6875		RL7_HFORVD_s6586					RL7_HFORVD_rep_c1642	RL6_HCEVDL_rep_c8181			RL6_HCEVDL_s1447	RL6_HCEVDL_s13021										RL6_HCEVDL_rep_c228		RL7_HFORVD_rep_c1393
	RL7_HFORVD_s6828		RL7_HFORVD_s7323					RL7_HFORVD_s7178	RL6_HCEVDL_s10117			RL6_HCEVDL_s1845	RL6_HCEVDL_s8274										RL6_HCEVDL_rep_c92		RL7_HFORVD_s1566
	RL7_HFORVD_dn_rep_c14		RL7_HFORVD_s7730					RL7_HFORVD_dn_rep_c105	RL6_HCEVDL_s10528			RL6_HCEVDL_s9664	RL6_HCEVDL_s10018										RL6_HCEVDL_s9703		RL7_HFORVD_s7487
	RL7_HFORVD_dn_rep_c153		RL7_HFORVD_rep_c2336					RL7_HFORVD_rep_c435	RL6_HCEVDL_s11849			RL6_HCEVDL_s1988	RL6_HCEVDL_rep_c1689										RL6_HCEVDL_s1932		RL7_HFORVD_rep_c6367
	RL7_HFORVD_dn_rep_c194		RL7_HFORVD_s2367					RL7_HFORVD_c234	RL6_HCEVDL_s12634			RL6_HCEVDL_s9952	RL6_HCEVDL_rep_c1698										RL6_HCEVDL_rep_c1672		RL7_HFORVD_s1496
	RL7_HFORVD_rep_c151		RL7_HFORVD_s2206					RL7_HFORVD_rep_c3746	RL6_HCEVDL_s12807			RL6_HCEVDL_s1969	RL6_HCEVDL_rep_c1525										RL6_HCEVDL_rep_c1826		RL7_HFORVD_s7643
	RL7_HFORVD_rep_c1672		RL7_HFORVD_s2420					RL7_HFORVD_s953	RL6_HCEVDL_s1772			RL6_HCEVDL_rep_c1874	RL6_HCEVDL_rep_c47										RL6_HCEVDL_rep_c70		RL7_HFORVD_rep_c1543
	RL7_HFORVD_rep_c1733		RL7_HFORVD_rep_c2405					RL7_HFORVD_rep_c1045	RL6_HCEVDL_s1989			RL6_HCEVDL_s10004	RL6_HCEVDL_s1679										RL6_HCEVDL_rep_c91		RL7_HFORVD_dn_rep_c1280
	RL7_HFORVD_rep_c1791		RL7_HFORVD_s1108					RL7_HFORVD_rep_c75	RL6_HCEVDL_s2143			RL6_HCEVDL_s1835	RL6_HCEVDL_s1454										RL6_HCEVDL_s1625		RL7_HFORVD_dn_rep_c345
	RL7_HFORVD_rep_c1875		RL7_HFORVD_s1699					RL7_HFORVD_s737	RL6_HCEVDL_s2346			RL6_HCEVDL_s9719	RL6_HCEVDL_s12737												RL7_HFORVD_dn_rep_c47
	RL7_HFORVD_rep_c300		RL7_HFORVD_rep_c948					RL7_HFORVD_s7384	RL6_HCEVDL_s2432			RL6_HCEVDL_rep_c1903	RL6_HCEVDL_s12725												RL7_HFORVD_dn_rep_c58
	RL7_HFORVD_rep_c369		RL7_HFORVD_s2284					RL7_HFORVD_rep_c1379	RL6_HCEVDL_s9221			RL6_HCEVDL_s2230	RL6_HCEVDL_rep_c1585												RL7_HFORVD_dn_rep_c83
	RL7_HFORVD_rep_c409		RL7_HFORVD_s7337					RL7_HFORVD_rep_c1658	RL6_HCEVDL_s9655			RL6_HCEVDL_rep_c1889	RL6_HCEVDL_rep_c217												RL7_HFORVD_rep_c1115
	RL7_HFORVD_s2016		RL7_HFORVD_s399					RL7_HFORVD_rep_c1757	RL6_HCEVDL_s9982			RL6_HCEVDL_s9285	RL6_HCEVDL_s12945												RL7_HFORVD_rep_c1225
	RL7_HFORVD_s402		RL7_HFORVD_s2355					RL7_HFORVD_rep_c2032	RL6_HCEVDL_s12604			RL6_HCEVDL_s2215	RL6_HCEVDL_s9650												RL7_HFORVD_rep_c1227
	RL7_HFORVD_s6773		RL7_HFORVD_s2378					RL7_HFORVD_rep_c65	RL6_HCEVDL_dn_s12612			RL6_HCEVDL_rep_c332													RL7_HFORVD_rep_c1348
	RL7_HFORVD_s6777		RL7_HFORVD_s6564					RL7_HFORVD_s1291	RL6_HCEVDL_s10125			RL6_HCEVDL_s9835													RL7_HFORVD_rep_c1390
	RL7_HFORVD_s6950		RL7_HFORVD_s7587					RL7_HFORVD_s2011	RL6_HCEVDL_rep_c6015			RL6_HCEVDL_dn_rep_c2056													RL7_HFORVD_rep_c1464
	RL7_HFORVD_s7019		RL7_HFORVD_s2294					RL7_HFORVD_s4447	RL6_HCEVDL_s11371			RL6_HCEVDL_rep_c1740													RL7_HFORVD_rep_c1560
	RL7_HFORVD_s8123		RL7_HFORVD_s6612					RL7_HFORVD_s7096	RL6_HCEVDL_s9618			RL6_HCEVDL_s12699													RL7_HFORVD_rep_c347
	RL7_HFORVD_s8139		RL7_HFORVD_s6695					RL7_HFORVD_s1978	RL6_HCEVDL_c8719			RL6_HCEVDL_s12797													RL7_HFORVD_rep_c351
	RL7_HFORVD_s8143		RL7_HFORVD_rep_c2301					RL7_HFORVD_rep_c188	RL6_HCEVDL_s2317			RL6_HCEVDL_s12813													RL7_HFORVD_rep_c441
	RL7_HFORVD_dn_s2082		RL7_HFORVD_dn_rep_c11					RL7_HFORVD_rep_c1904	RL6_HCEVDL_rep_c2253			RL6_HCEVDL_s12960													RL7_HFORVD_rep_c6378
	RL7_HFORVD_s8178		RL7_HFORVD_dn_rep_c72					RL7_HFORVD_s7077	RL6_HCEVDL_rep_c403			RL6_HCEVDL_s617													RL7_HFORVD_s1306
	RL7_HFORVD_s1950		RL7_HFORVD_rep_c110					RL7_HFORVD_rep_c1928	RL6_HCEVDL_rep_c68			RL6_HCEVDL_s1669													RL7_HFORVD_s1353
	RL7_HFORVD_rep_c1985		RL7_HFORVD_rep_c278					RL7_HFORVD_s1963	RL6_HCEVDL_s2340			RL6_HCEVDL_s9467													RL7_HFORVD_s1392
	RL7_HFORVD_s6783		RL7_HFORVD_s6653					RL7_HFORVD_rep_c1938	RL6_HCEVDL_s2398			RL6_HCEVDL_s2099													RL7_HFORVD_s1423
	RL7_HFORVD_s6829		RL7_HFORVD_s7314					RL7_HFORVD_s4846	RL6_HCEVDL_s919			RL6_HCEVDL_s2172													RL7_HFORVD_s1498
	RL7_HFORVD_s1376		RL7_HFORVD_s8275					RL7_HFORVD_s4543	RL6_HCEVDL_s8632			RL6_HCEVDL_s9360													RL7_HFORVD_s1513
	RL7_HFORVD_s2050		RL7_HFORVD_rep_c689					RL7_HFORVD_rep_c1991	RL6_HCEVDL_s2281			RL6_HCEVDL_dn_rep_c13													RL7_HFORVD_s1613
	RL7_HFORVD_dn_rep_c1919		RL7_HFORVD_s2346					RL7_HFORVD_c6051	RL6_HCEVDL_s2352			RL6_HCEVDL_rep_c42													RL7_HFORVD_s6503
	RL7_HFORVD_s7668		RL7_HFORVD_s2385					RL7_HFORVD_c1283	RL6_HCEVDL_s2028			RL6_HCEVDL_s1309													RL7_HFORVD_s6613
	RL7_HFORVD_rep_c1828		RL7_HFORVD_s2353					RL7_HFORVD_c474	RL6_HCEVDL_s9912			RL6_HCEVDL_s12959													RL7_HFORVD_s6846
	RL7_HFORVD_rep_c1594		RL7_HFORVD_s6555					RL7_HFORVD_c6208	RL6_HCEVDL_s12845			RL6_HCEVDL_s2313													RL7_HFORVD_s6929
	RL7_HFORVD_rep_c2058		RL7_HFORVD_s6881					RL6_HCEVDL_rep_c1287	RL6_HCEVDL_s9977			RL6_HCEVDL_s1822													RL7_HFORVD_s7089
	RL7_HFORVD_s7009		RL7_HFORVD_s7675					RL6_HCEVDL_s1908	RL6_HCEVDL_s1667			RL6_HCEVDL_rep_c1941													RL7_HFORVD_s7139
	RL7_HFORVD_s2065		RL7_HFORVD_s8025					RL6_HCEVDL_s1727	RL6_HCEVDL_dn_rep_c8990			RL6_HCEVDL_s12741													RL7_HFORVD_s8069
	RL7_HFORVD_s1995		RL7_HFORVD_s2408					RL6_HCEVDL_dn_rep_c1683	RL6_HCEVDL_rep_c1735			RL6_HCEVDL_s11649													RL7_HFORVD_s8233
	RL7_HFORVD_s8011		RL7_HFORVD_s7673					RL6_HCEVDL_dn_rep_c1825	RL6_HCEVDL_s12694			RL6_HCEVDL_dn_rep_c1516													RL7_HFORVD_s1520
	RL7_HFORVD_rep_c60		RL7_HFORVD_s7594					RL6_HCEVDL_dn_rep_c20	RL6_HCEVDL_s12718			RL6_HCEVDL_dn_rep_c305													RL7_HFORVD_rep_c6355
	RL7_HFORVD_s6792		RL7_HFORVD_s2361					RL6_HCEVDL_dn_rep_c521	RL6_HCEVDL_s12154			RL6_HCEVDL_dn_rep_c325													RL7_HFORVD_s1547
	RL7_HFORVD_s1925		RL7_HFORVD_s7380					RL6_HCEVDL_rep_c1074	RL6_HCEVDL_s3399			RL6_HCEVDL_rep_c2085													RL7_HFORVD_s6633
	RL7_HFORVD_s6928		RL7_HFORVD_s2417					RL6_HCEVDL_rep_c1311	RL6_HCEVDL_s11639			RL6_HCEVDL_rep_c2145													RL7_HFORVD_s6381
	RL7_HFORVD_rep_c376		RL7_HFORVD_s1819					RL6_HCEVDL_rep_c1451	RL6_HCEVDL_rep_c4100			RL6_HCEVDL_rep_c2344													RL7_HFORVD_dn_rep_c6359
	RL7_HFORVD_rep_c1943		RL7_HFORVD_dn_rep_c16					RL6_HCEVDL_rep_c1627	RL6_HCEVDL_s10751			RL6_HCEVDL_s2004													RL7_HFORVD_rep_c1421
	RL7_HFORVD_s1834		RL7_HFORVD_s6672					RL6_HCEVDL_rep_c1684	RL6_HCEVDL_s11287			RL6_HCEVDL_s2232													RL7_HFORVD_s4149
	RL7_HFORVD_s1688		RL7_HFORVD_s2438					RL6_HCEVDL_rep_c1717	RL6_HCEVDL_s11653			RL6_HCEVDL_s2262													RL7_HFORVD_s348
	RL7_HFORVD_rep_c364		RL7_HFORVD_s6770					RL6_HCEVDL_rep_c1728	RL6_HCEVDL_s9775			RL6_HCEVDL_s2239													RL7_HFORVD_rep_c5839
	RL7_HFORVD_rep_c5625		RL7_HFORVD_s2403					RL6_HCEVDL_rep_c270	RL6_HCEVDL_s3510			RL6_HCEVDL_rep_c2292													RL7_HFORVD_s3620
	RL7_HFORVD_rep_c61		RL7_HFORVD_s8067					RL6_HCEVDL_rep_c353	RL6_HCEVDL_s3495			RL6_HCEVDL_s10202													RL7_HFORVD_rep_c1457
	RL7_HFORVD_s1984		RL7_HFORVD_dn_s2280					RL6_HCEVDL_rep_c44	RL6_HCEVDL_dn_rep_c12			RL6_HCEVDL_rep_c3667													RL7_HFORVD_s8266
	RL7_HFORVD_s7588		RL7_HFORVD_dn_s8217					RL6_HCEVDL_s10007	RL6_HCEVDL_dn_rep_c287																RL6_HCEVDL_s11641
	RL7_HFORVD_s1737		RL7_HFORVD_s6511					RL6_HCEVDL_s10156	RL6_HCEVDL_dn_rep_c9051																RL6_HCEVDL_s9248
	RL7_HFORVD_rep_c1859		RL7_HFORVD_s947					RL6_HCEVDL_s10622	RL6_HCEVDL_rep_c2403																RL6_HCEVDL_rep_c484
	RL7_HFORVD_s8260		RL7_HFORVD_s6464					RL6_HCEVDL_s10992	RL6_HCEVDL_rep_c2817																RL6_HCEVDL_rep_c8878
	RL7_HFORVD_s8109		RL7_HFORVD_s2534					RL6_HCEVDL_s12227	RL6_HCEVDL_rep_c2857																RL6_HCEVDL_s2735
	RL7_HFORVD_s398		RL7_HFORVD_s2489					RL6_HCEVDL_s12976	RL6_HCEVDL_rep_c3238																RL6_HCEVDL_s2760
	RL7_HFORVD_rep_c123		RL7_HFORVD_s6869					RL6_HCEVDL_s1524	RL6_HCEVDL_rep_c3381																RL6_HCEVDL_s10965
	RL7_HFORVD_s7973		RL7_HFORVD_s2432					RL6_HCEVDL_s1895	RL6_HCEVDL_rep_c3456																RL6_HCEVDL_rep_c269
	RL7_HFORVD_s7684		RL7_HFORVD_s1982					RL6_HCEVDL_s5538	RL6_HCEVDL_rep_c347																RL6_HCEVDL_s10134
	RL7_HFORVD_rep_c1806		RL7_HFORVD_dn_rep_c366					RL6_HCEVDL_s9245	RL6_HCEVDL_rep_c8706																RL6_HCEVDL_s11015
	RL7_HFORVD_rep_c236		RL7_HFORVD_s6585					RL6_HCEVDL_s9818	RL6_HCEVDL_rep_c9009																RL6_HCEVDL_s2711
	RL7_HFORVD_s1785		RL7_HFORVD_s7529					RL6_HCEVDL_s9914	RL6_HCEVDL_rep_c9050																RL6_HCEVDL_s8146
	RL7_HFORVD_s7468		RL7_HFORVD_s6467					RL6_HCEVDL_s1778	RL6_HCEVDL_s10201																RL6_HCEVDL_s11470
	RL6_HCEVDL_dn_rep_c4949		RL7_HFORVD_dn_s7976					RL6_HCEVDL_s9961	RL6_HCEVDL_s10507																RL6_HCEVDL_s8599
	RL6_HCEVDL_dn_s12878		RL7_HFORVD_s2470					RL6_HCEVDL_s8460	RL6_HCEVDL_s10611																RL6_HCEVDL_s6329
	RL6_HCEVDL_s3277		RL7_HFORVD_s846					RL6_HCEVDL_rep_c1894	RL6_HCEVDL_s10668																RL6_HCEVDL_s2650
	RL6_HCEVDL_s9941		RL7_HFORVD_s8297					RL6_HCEVDL_rep_c1951	RL6_HCEVDL_s11095																RL6_HCEVDL_s2809
	RL6_HCEVDL_dn_s11393		RL7_HFORVD_s6679					RL6_HCEVDL_rep_c253	RL6_HCEVDL_s12538																RL6_HCEVDL_s2476
	RL6_HCEVDL_rep_c554		RL7_HFORVD_s2116					RL6_HCEVDL_rep_c2008	RL6_HCEVDL_s12605																RL6_HCEVDL_s2507
	RL6_HCEVDL_rep_c591		RL7_HFORVD_dn_rep_c104					RL6_HCEVDL_rep_c9080	RL6_HCEVDL_s12620																RL6_HCEVDL_s2764
	RL6_HCEVDL_s2383		RL7_HFORVD_dn_rep_c2077					RL6_HCEVDL_rep_c1860	RL6_HCEVDL_s12629																RL6_HCEVDL_dn_rep_c2663
	RL6_HCEVDL_s11290		RL7_HFORVD_dn_rep_c414					RL6_HCEVDL_rep_c1965	RL6_HCEVDL_s12828																RL6_HCEVDL_rep_c602
	RL6_HCEVDL_rep_c8989		RL7_HFORVD_dn_rep_c5497						RL6_HCEVDL_s12972																RL6_HCEVDL_s2668
	RL6_HCEVDL_dn_rep_c3127		RL7_HFORVD_dn_s2524						RL6_HCEVDL_s12986																RL6_HCEVDL_s11296
	RL6_HCEVDL_dn_rep_c393		RL7_HFORVD_rep_c1854						RL6_HCEVDL_s13006																RL6_HCEVDL_rep_c2457
	RL6_HCEVDL_rep_c1818		RL7_HFORVD_rep_c1955						RL6_HCEVDL_s2864																RL6_HCEVDL_s9561
	RL6_HCEVDL_rep_c2705		RL7_HFORVD_rep_c2482						RL6_HCEVDL_s2998																RL6_HCEVDL_rep_c1495
	RL6_HCEVDL_rep_c3160		RL7_HFORVD_rep_c6402						RL6_HCEVDL_s3507																RL6_HCEVDL_rep_c9037
	RL6_HCEVDL_rep_c3827		RL7_HFORVD_s2335						RL6_HCEVDL_s9054																RL6_HCEVDL_s9965
	RL6_HCEVDL_rep_c387		RL7_HFORVD_s2434						RL6_HCEVDL_s9753																RL6_HCEVDL_s2813
	RL6_HCEVDL_rep_c9029		RL7_HFORVD_s2436						RL6_HCEVDL_s9890																RL6_HCEVDL_rep_c2734
	RL6_HCEVDL_s11862		RL7_HFORVD_s2440						RL6_HCEVDL_s9922																RL6_HCEVDL_s12537
	RL6_HCEVDL_s12702		RL7_HFORVD_s2449						RL6_HCEVDL_s2356																RL6_HCEVDL_s11139
	RL6_HCEVDL_s2010		RL7_HFORVD_s2506						RL6_HCEVDL_rep_c3424																RL6_HCEVDL_s2770
	RL6_HCEVDL_s2332		RL7_HFORVD_s2517						RL6_HCEVDL_s11703																RL6_HCEVDL_s8727
	RL6_HCEVDL_s2488		RL7_HFORVD_s2529						RL6_HCEVDL_dn_s11406																RL6_HCEVDL_dn_rep_c158
	RL6_HCEVDL_s3073		RL7_HFORVD_s2536						RL6_HCEVDL_s3360																RL6_HCEVDL_dn_rep_c459
	RL6_HCEVDL_s3290		RL7_HFORVD_s3575						RL6_HCEVDL_s9121																RL6_HCEVDL_dn_rep_c550
	RL6_HCEVDL_s3384		RL7_HFORVD_s6357						RL6_HCEVDL_rep_c2964																RL6_HCEVDL_dn_rep_c9155
	RL6_HCEVDL_s12830		RL7_HFORVD_s6456						RL6_HCEVDL_s9968																RL6_HCEVDL_rep_c142
	RL6_HCEVDL_dn_s3348		RL7_HFORVD_s6482						RL6_HCEVDL_s3469																RL6_HCEVDL_rep_c2378
	RL6_HCEVDL_dn_rep_c2039		RL7_HFORVD_s6581						RL6_HCEVDL_s4986																RL6_HCEVDL_rep_c2492
	RL6_HCEVDL_dn_rep_c124		RL7_HFORVD_s6681						RL6_HCEVDL_s9757																RL6_HCEVDL_rep_c2609
	RL6_HCEVDL_dn_rep_c214		RL7_HFORVD_s6742						RL6_HCEVDL_s3398																RL6_HCEVDL_rep_c2629
	RL6_HCEVDL_dn_rep_c2183		RL7_HFORVD_s6754						RL6_HCEVDL_rep_c2182																RL6_HCEVDL_rep_c2708
	RL6_HCEVDL_dn_rep_c25		RL7_HFORVD_s7000						RL6_HCEVDL_rep_c491																RL6_HCEVDL_rep_c2737
	RL6_HCEVDL_dn_rep_c3033		RL7_HFORVD_s7977						RL6_HCEVDL_rep_c536																RL6_HCEVDL_rep_c558
	RL6_HCEVDL_dn_rep_c3278		RL7_HFORVD_s8015						RL6_HCEVDL_s3227																RL6_HCEVDL_rep_c593
	RL6_HCEVDL_dn_rep_c3295		RL7_HFORVD_s8101						RL6_HCEVDL_s12762																RL6_HCEVDL_rep_c6568
	RL6_HCEVDL_dn_rep_c488		RL7_HFORVD_s8129						RL6_HCEVDL_s3803																RL6_HCEVDL_rep_c8854
	RL6_HCEVDL_dn_rep_c72		RL7_HFORVD_s2502						RL6_HCEVDL_rep_c3774																RL6_HCEVDL_rep_c9134
	RL6_HCEVDL_dn_rep_c93		RL7_HFORVD_s7715						RL6_HCEVDL_dn_rep_c104																RL6_HCEVDL_rep_c9149
	RL6_HCEVDL_dn_s2275		RL7_HFORVD_s2510						RL6_HCEVDL_dn_rep_c125																RL6_HCEVDL_rep_c95
	RL6_HCEVDL_rep_c1511		RL7_HFORVD_s7700						RL6_HCEVDL_dn_s13037																RL6_HCEVDL_s10232
	RL6_HCEVDL_rep_c2080		RL7_HFORVD_s6700						RL6_HCEVDL_dn_s13072																RL6_HCEVDL_s10317
	RL6_HCEVDL_rep_c2201		RL7_HFORVD_dn_s6329						RL6_HCEVDL_rep_c201																RL6_HCEVDL_s10677
	RL6_HCEVDL_rep_c2521		RL7_HFORVD_s2464						RL6_HCEVDL_rep_c3198																RL6_HCEVDL_s10922
	RL6_HCEVDL_rep_c279		RL7_HFORVD_s6937						RL6_HCEVDL_rep_c3222																RL6_HCEVDL_s10947
	RL6_HCEVDL_rep_c2871		RL7_HFORVD_rep_c2543						RL6_HCEVDL_rep_c3454																RL6_HCEVDL_s11252
	RL6_HCEVDL_rep_c3079		RL7_HFORVD_rep_c2079						RL6_HCEVDL_rep_c3522																RL6_HCEVDL_s11256
	RL6_HCEVDL_rep_c3242		RL7_HFORVD_s2428						RL6_HCEVDL_rep_c397																RL6_HCEVDL_s11332
	RL6_HCEVDL_rep_c3265		RL7_HFORVD_s7971						RL6_HCEVDL_s10652																RL6_HCEVDL_s11335
	RL6_HCEVDL_rep_c333		RL7_HFORVD_s2200						RL6_HCEVDL_s10850																RL6_HCEVDL_s11350
	RL6_HCEVDL_rep_c3371		RL7_HFORVD_s2495						RL6_HCEVDL_s12436																RL6_HCEVDL_s11868
	RL6_HCEVDL_rep_c468		RL7_HFORVD_s394						RL6_HCEVDL_s12496																RL6_HCEVDL_s12580
	RL6_HCEVDL_s11792		RL7_HFORVD_s6616						RL6_HCEVDL_s12535																RL6_HCEVDL_s12711
	RL6_HCEVDL_s12438		RL7_HFORVD_s6789						RL6_HCEVDL_s12556																RL6_HCEVDL_s2721
	RL6_HCEVDL_s12723		RL7_HFORVD_s7969						RL6_HCEVDL_s12588																RL6_HCEVDL_s2797
	RL6_HCEVDL_s12937		RL7_HFORVD_s8303						RL6_HCEVDL_s12700																RL6_HCEVDL_s9158
	RL6_HCEVDL_s2581		RL7_HFORVD_s2283						RL6_HCEVDL_s12715																RL6_HCEVDL_s9413
	RL6_HCEVDL_s2841		RL7_HFORVD_s1886						RL6_HCEVDL_s12746																RL6_HCEVDL_s9525
	RL6_HCEVDL_s3050		RL7_HFORVD_s6720						RL6_HCEVDL_s12774																RL6_HCEVDL_s12647
	RL6_HCEVDL_s3101		RL7_HFORVD_rep_c2546						RL6_HCEVDL_s12949																RL6_HCEVDL_rep_c186
	RL6_HCEVDL_s3155		RL7_HFORVD_s2501						RL6_HCEVDL_s13008																RL6_HCEVDL_s6532
	RL6_HCEVDL_s3162		RL7_HFORVD_s2311						RL6_HCEVDL_s13084																RL6_HCEVDL_s2692
	RL6_HCEVDL_s3226		RL7_HFORVD_s2522						RL6_HCEVDL_s2946																RL6_HCEVDL_dn_c851
	RL6_HCEVDL_s3322		RL7_HFORVD_s6507						RL6_HCEVDL_s3635																RL6_HCEVDL_s9262
	RL6_HCEVDL_s3337		RL7_HFORVD_s6508						RL6_HCEVDL_s7119																RL6_HCEVDL_rep_c586
	RL6_HCEVDL_s9909		RL7_HFORVD_s8019						RL6_HCEVDL_s9003																RL6_HCEVDL_rep_c599
	RL6_HCEVDL_s9925		RL7_HFORVD_s8056						RL6_HCEVDL_s9016																RL6_HCEVDL_s2665
	RL6_HCEVDL_s12572		RL7_HFORVD_s8118						RL6_HCEVDL_s9444																RL6_HCEVDL_s2694
	RL6_HCEVDL_rep_c2473		RL7_HFORVD_s7198						RL6_HCEVDL_s9445																RL6_HCEVDL_s2667
	RL6_HCEVDL_s3135		RL7_HFORVD_s6855						RL6_HCEVDL_s9709																RL6_HCEVDL_dn_rep_c2542
	RL6_HCEVDL_s3103		RL7_HFORVD_dn_rep_c106						RL6_HCEVDL_s9820																RL6_HCEVDL_s9577
	RL6_HCEVDL_s2406		RL7_HFORVD_dn_rep_c134						RL6_HCEVDL_s9896																RL6_HCEVDL_s8807
	RL6_HCEVDL_s3259		RL7_HFORVD_dn_rep_c1375						RL6_HCEVDL_s2853																RL6_HCEVDL_c1211
	RL6_HCEVDL_rep_c1440		RL7_HFORVD_dn_rep_c2235						RL6_HCEVDL_s12450																RL6_HCEVDL_rep_c9036
	RL6_HCEVDL_rep_c2982		RL7_HFORVD_dn_rep_c2328						RL6_HCEVDL_s3245																RL6_HCEVDL_s12954
	RL6_HCEVDL_s2426		RL7_HFORVD_dn_rep_c2390						RL6_HCEVDL_s12622																RL6_HCEVDL_s11480
	RL6_HCEVDL_rep_c2820		RL7_HFORVD_dn_rep_c251						RL6_HCEVDL_s9863																RL6_HCEVDL_rep_c8914
	RL6_HCEVDL_s11251		RL7_HFORVD_dn_rep_c293						RL6_HCEVDL_s12547																RL6_HCEVDL_rep_c8286
	RL6_HCEVDL_s11688		RL7_HFORVD_dn_rep_c310						RL6_HCEVDL_s9452																RL6_HCEVDL_s13105
	RL6_HCEVDL_s8532		RL7_HFORVD_dn_rep_c324						RL6_HCEVDL_s7118																RL6_HCEVDL_rep_c2603
	RL6_HCEVDL_s3224		RL7_HFORVD_dn_rep_c360						RL6_HCEVDL_dn_rep_c105
	RL6_HCEVDL_s11218		RL7_HFORVD_dn_rep_c428						RL6_HCEVDL_dn_rep_c126
	RL6_HCEVDL_s2504		RL7_HFORVD_dn_rep_c6263						RL6_HCEVDL_dn_s12483
	RL6_HCEVDL_s2860		RL7_HFORVD_dn_rep_c6297						RL6_HCEVDL_rep_c382
	RL6_HCEVDL_dn_rep_c1938		RL7_HFORVD_dn_rep_c67						RL6_HCEVDL_s12671
	RL6_HCEVDL_s2889		RL7_HFORVD_dn_rep_c74						RL6_HCEVDL_s11315
	RL6_HCEVDL_s12963		RL7_HFORVD_dn_s2297						RL6_HCEVDL_s12770
	RL6_HCEVDL_s11650		RL7_HFORVD_dn_s2309						RL6_HCEVDL_s12709
	RL6_HCEVDL_dn_rep_c584		RL7_HFORVD_dn_s2323						RL6_HCEVDL_s11282
	RL6_HCEVDL_s3212		RL7_HFORVD_dn_s2498						RL6_HCEVDL_s12637
	RL6_HCEVDL_rep_c8752		RL7_HFORVD_dn_s6615						RL6_HCEVDL_s12996
	RL6_HCEVDL_s9810		RL7_HFORVD_dn_s8371						RL6_HCEVDL_dn_rep_c36
	RL6_HCEVDL_s3230		RL7_HFORVD_rep_c1775						RL6_HCEVDL_dn_rep_c57
	RL6_HCEVDL_s2303		RL7_HFORVD_rep_c217						RL6_HCEVDL_dn_rep_c611
	RL6_HCEVDL_s2993		RL7_HFORVD_rep_c2236						RL6_HCEVDL_dn_rep_c66
	RL6_HCEVDL_s3228		RL7_HFORVD_rep_c2259						RL6_HCEVDL_dn_s11818
	RL6_HCEVDL_s2832		RL7_HFORVD_rep_c2320						RL6_HCEVDL_dn_s12712
	RL6_HCEVDL_s12907		RL7_HFORVD_rep_c2426						RL6_HCEVDL_dn_s12985
	RL6_HCEVDL_s3026		RL7_HFORVD_rep_c2435						RL6_HCEVDL_dn_s8877
	RL6_HCEVDL_s11787		RL7_HFORVD_rep_c2527						RL6_HCEVDL_dn_s8894
	RL6_HCEVDL_s13098		RL7_HFORVD_rep_c273						RL6_HCEVDL_rep_c1274
	RL6_HCEVDL_s12448		RL7_HFORVD_rep_c314						RL6_HCEVDL_rep_c1304
	RL6_HCEVDL_s9936		RL7_HFORVD_rep_c355						RL6_HCEVDL_rep_c1664
	RL6_HCEVDL_s2249		RL7_HFORVD_rep_c383						RL6_HCEVDL_rep_c1704
	RL6_HCEVDL_s12573		RL7_HFORVD_rep_c431						RL6_HCEVDL_rep_c2065
	RL6_HCEVDL_rep_c3207		RL7_HFORVD_rep_c5499						RL6_HCEVDL_rep_c2923
	RL6_HCEVDL_s9903		RL7_HFORVD_rep_c71						RL6_HCEVDL_rep_c294
	RL6_HCEVDL_c4962		RL7_HFORVD_rep_c822						RL6_HCEVDL_rep_c3487
	RL6_HCEVDL_rep_c111		RL7_HFORVD_s1546						RL6_HCEVDL_rep_c3517
	RL6_HCEVDL_rep_c291		RL7_HFORVD_s1590						RL6_HCEVDL_rep_c3544
	RL6_HCEVDL_rep_c3021		RL7_HFORVD_s1752						RL6_HCEVDL_rep_c3548
	RL6_HCEVDL_rep_c43		RL7_HFORVD_s2192						RL6_HCEVDL_rep_c3565
	RL6_HCEVDL_s10144		RL7_HFORVD_s2257						RL6_HCEVDL_rep_c3721
	RL6_HCEVDL_s11415		RL7_HFORVD_s2287						RL6_HCEVDL_rep_c400
	RL6_HCEVDL_s11811		RL7_HFORVD_s2322						RL6_HCEVDL_rep_c537
	RL6_HCEVDL_s3036		RL7_HFORVD_s2414						RL6_HCEVDL_rep_c5378
	RL6_HCEVDL_s3067		RL7_HFORVD_s2515						RL6_HCEVDL_s10025
	RL6_HCEVDL_s3106		RL7_HFORVD_s2525						RL6_HCEVDL_s10107
	RL6_HCEVDL_s3233		RL7_HFORVD_s2535						RL6_HCEVDL_s10157
	RL6_HCEVDL_s9870		RL7_HFORVD_s411						RL6_HCEVDL_s10610
	RL6_HCEVDL_s3084		RL7_HFORVD_s5736						RL6_HCEVDL_s10616
	RL6_HCEVDL_s3038		RL7_HFORVD_s6336						RL6_HCEVDL_s10625
	RL6_HCEVDL_s9862		RL7_HFORVD_s6346						RL6_HCEVDL_s10632
	RL6_HCEVDL_rep_c2782		RL7_HFORVD_s6579						RL6_HCEVDL_s11178
	RL6_HCEVDL_s12451		RL7_HFORVD_s6667						RL6_HCEVDL_s11745
	RL6_HCEVDL_s11405		RL7_HFORVD_s6799						RL6_HCEVDL_s11756
	RL6_HCEVDL_s3193		RL7_HFORVD_s6854						RL6_HCEVDL_s12441
	RL6_HCEVDL_rep_c544		RL7_HFORVD_s7297						RL6_HCEVDL_s12449
	RL6_HCEVDL_s1768		RL7_HFORVD_s7986						RL6_HCEVDL_s12457
	RL6_HCEVDL_s11486		RL7_HFORVD_s8047						RL6_HCEVDL_s12461
	RL6_HCEVDL_rep_c1851		RL7_HFORVD_s8086						RL6_HCEVDL_s12472
	RL6_HCEVDL_rep_c2831		RL7_HFORVD_s8090						RL6_HCEVDL_s12473
	RL6_HCEVDL_rep_c2859		RL7_HFORVD_s8097						RL6_HCEVDL_s12476
	RL6_HCEVDL_s2600		RL7_HFORVD_s8102						RL6_HCEVDL_s12477
	RL6_HCEVDL_s3154		RL7_HFORVD_s8121						RL6_HCEVDL_s12479
	RL6_HCEVDL_s3273		RL7_HFORVD_s8325						RL6_HCEVDL_s12515
	RL6_HCEVDL_s3274		RL7_HFORVD_s8356						RL6_HCEVDL_s12530
	RL6_HCEVDL_s3302		RL7_HFORVD_s8381						RL6_HCEVDL_s12533
	RL6_HCEVDL_s11370		RL7_HFORVD_s6815						RL6_HCEVDL_s12539
	RL6_HCEVDL_dn_rep_c350		RL7_HFORVD_dn_s8045						RL6_HCEVDL_s12552
	RL6_HCEVDL_rep_c2704		RL7_HFORVD_s6517						RL6_HCEVDL_s12571
	RL6_HCEVDL_dn_rep_c110		RL7_HFORVD_rep_c6312						RL6_HCEVDL_s12579
	RL6_HCEVDL_s9938		RL7_HFORVD_s7979						RL6_HCEVDL_s12603
	RL6_HCEVDL_dn_rep_c576		RL7_HFORVD_s3033						RL6_HCEVDL_s12636
	RL6_HCEVDL_dn_s3022		RL7_HFORVD_s8148						RL6_HCEVDL_s12672
	RL6_HCEVDL_dn_s3206		RL7_HFORVD_dn_rep_c1636						RL6_HCEVDL_s12696
	RL6_HCEVDL_rep_c1885		RL7_HFORVD_dn_rep_c2205						RL6_HCEVDL_s12701
	RL6_HCEVDL_s9990		RL7_HFORVD_dn_rep_c2383						RL6_HCEVDL_s12708
	RL6_HCEVDL_rep_c311		RL7_HFORVD_dn_rep_c2478						RL6_HCEVDL_s12716
	RL6_HCEVDL_rep_c406		RL7_HFORVD_dn_s2545						RL6_HCEVDL_s12755
	RL6_HCEVDL_s9872		RL7_HFORVD_dn_s8336						RL6_HCEVDL_s12757
	RL6_HCEVDL_s12555		RL7_HFORVD_dn_s8343						RL6_HCEVDL_s12775
	RL6_HCEVDL_s12644		RL7_HFORVD_rep_c1730						RL6_HCEVDL_s12941
	RL6_HCEVDL_dn_s12933		RL7_HFORVD_rep_c421						RL6_HCEVDL_s12944
	RL6_HCEVDL_s1916		RL7_HFORVD_s1999						RL6_HCEVDL_s12966
	RL6_HCEVDL_s9357		RL7_HFORVD_s2201						RL6_HCEVDL_s12969
	RL6_HCEVDL_dn_rep_c15		RL7_HFORVD_s2351						RL6_HCEVDL_s12979
	RL6_HCEVDL_dn_s9482		RL7_HFORVD_s2429						RL6_HCEVDL_s12995
	RL6_HCEVDL_rep_c2167		RL7_HFORVD_s2459						RL6_HCEVDL_s13010
	RL6_HCEVDL_rep_c2382		RL7_HFORVD_s2542						RL6_HCEVDL_s13013
	RL6_HCEVDL_rep_c2846		RL7_HFORVD_s6614						RL6_HCEVDL_s13032
	RL6_HCEVDL_rep_c3061		RL7_HFORVD_s6996						RL6_HCEVDL_s13079
	RL6_HCEVDL_rep_c4186		RL7_HFORVD_s2518						RL6_HCEVDL_s2051
	RL6_HCEVDL_s10187		RL7_HFORVD_c1077						RL6_HCEVDL_s2879
	RL6_HCEVDL_s2936		RL7_HFORVD_dn_rep_c6426						RL6_HCEVDL_s2886
	RL6_HCEVDL_s3041		RL7_HFORVD_rep_c2150						RL6_HCEVDL_s2959
	RL6_HCEVDL_s3094		RL7_HFORVD_s8179						RL6_HCEVDL_s2969
	RL6_HCEVDL_s3194		RL7_HFORVD_s2471						RL6_HCEVDL_s331
	RL6_HCEVDL_s3298		RL7_HFORVD_dn_s1909						RL6_HCEVDL_s3538
	RL6_HCEVDL_s3243		RL7_HFORVD_dn_s2439						RL6_HCEVDL_s3605
	RL6_HCEVDL_dn_rep_c22		RL7_HFORVD_dn_s7985						RL6_HCEVDL_s3709
	RL6_HCEVDL_rep_c278		RL7_HFORVD_s1668						RL6_HCEVDL_s3770
	RL6_HCEVDL_rep_c3153		RL7_HFORVD_s6486						RL6_HCEVDL_s3801
	RL6_HCEVDL_s2425		RL7_HFORVD_s2443						RL6_HCEVDL_s3810
	RL6_HCEVDL_s3164		RL7_HFORVD_s6750						RL6_HCEVDL_s3848
	RL6_HCEVDL_s9916		RL7_HFORVD_s6811						RL6_HCEVDL_s534
	RL6_HCEVDL_s9829		RL7_HFORVD_s8081						RL6_HCEVDL_s5990
	RL6_HCEVDL_s3006		RL7_HFORVD_s2472						RL6_HCEVDL_s9000
	RL6_HCEVDL_dn_rep_c2487		RL7_HFORVD_s2523						RL6_HCEVDL_s9304
	RL6_HCEVDL_s9928		RL7_HFORVD_dn_s6911						RL6_HCEVDL_s9458
	RL6_HCEVDL_s11848		RL7_HFORVD_s2255						RL6_HCEVDL_s9562
	RL6_HCEVDL_s1574		RL7_HFORVD_s2528						RL6_HCEVDL_s9933
	RL6_HCEVDL_s2155		RL7_HFORVD_s2267						RL6_HCEVDL_s9942
	RL6_HCEVDL_s2761		RL7_HFORVD_s2513						RL6_HCEVDL_rep_c3611
	RL6_HCEVDL_s11559		RL7_HFORVD_s6918						RL6_HCEVDL_s12732
	RL6_HCEVDL_s1305		RL7_HFORVD_rep_c1740						RL6_HCEVDL_s10087
	RL6_HCEVDL_rep_c3074		RL7_HFORVD_s2509						RL6_HCEVDL_rep_c3712
	RL6_HCEVDL_rep_c2125		RL7_HFORVD_s2514						RL6_HCEVDL_s11471
	RL6_HCEVDL_s11459		RL7_HFORVD_s2533						RL6_HCEVDL_rep_c3492
	RL6_HCEVDL_rep_c2503		RL7_HFORVD_s6524						RL6_HCEVDL_s2485
	RL6_HCEVDL_dn_rep_c2729		RL7_HFORVD_s2531						RL6_HCEVDL_dn_rep_c1617
	RL6_HCEVDL_s10026		RL7_HFORVD_s2249						RL6_HCEVDL_s12955
	RL6_HCEVDL_dn_rep_c323		RL7_HFORVD_s2140						RL6_HCEVDL_s11674
	RL6_HCEVDL_s2031		RL7_HFORVD_s2537						RL6_HCEVDL_s12613
	RL6_HCEVDL_dn_rep_c445		RL7_HFORVD_s2547						RL6_HCEVDL_s13000
	RL6_HCEVDL_rep_c3166		RL7_HFORVD_s2526						RL6_HCEVDL_s10179
	RL6_HCEVDL_rep_c525		RL7_HFORVD_s6658						RL6_HCEVDL_rep_c8899
	RL6_HCEVDL_s10414		RL7_HFORVD_s8052						RL6_HCEVDL_rep_c3577
	RL6_HCEVDL_s11215		RL7_HFORVD_dn_s2166						RL6_HCEVDL_dn_rep_c2380
	RL6_HCEVDL_s6718		RL7_HFORVD_s6766						RL6_HCEVDL_dn_rep_c359
	RL6_HCEVDL_rep_c184		RL7_HFORVD_rep_c2519						RL6_HCEVDL_dn_s12932
	RL6_HCEVDL_rep_c204		RL7_HFORVD_rep_c2344						RL6_HCEVDL_rep_c288
	RL6_HCEVDL_rep_c226		RL7_HFORVD_s6689						RL6_HCEVDL_rep_c505
	RL6_HCEVDL_rep_c2723		RL7_HFORVD_s2512						RL6_HCEVDL_s11717
	RL6_HCEVDL_rep_c2901		RL7_HFORVD_s6825						RL6_HCEVDL_s12512
	RL6_HCEVDL_rep_c3132		RL7_HFORVD_s6331						RL6_HCEVDL_s12684
	RL6_HCEVDL_rep_c3182		RL7_HFORVD_s7007						RL6_HCEVDL_s12858
	RL6_HCEVDL_rep_c9011		RL7_HFORVD_s1765						RL6_HCEVDL_s3004
	RL6_HCEVDL_s3096		RL7_HFORVD_dn_s2539						RL6_HCEVDL_rep_c1913
	RL6_HCEVDL_s7331		RL7_HFORVD_s2508						RL6_HCEVDL_s9372
	RL6_HCEVDL_s2520		RL7_HFORVD_s2507						RL6_HCEVDL_rep_c3516
	RL6_HCEVDL_s9463		RL7_HFORVD_s2228						RL6_HCEVDL_s9140
	RL6_HCEVDL_s12871		RL7_HFORVD_s2263						RL6_HCEVDL_rep_c2990
			RL7_HFORVD_s2485						RL6_HCEVDL_rep_c302
			RL7_HFORVD_s2497						RL6_HCEVDL_rep_c303
			RL7_HFORVD_s6725						RL6_HCEVDL_rep_c3567
			RL7_HFORVD_rep_c2199						RL6_HCEVDL_rep_c3670
			RL7_HFORVD_s7987						RL6_HCEVDL_s10041
			RL7_HFORVD_dn_s2548						RL6_HCEVDL_s11288
			RL7_HFORVD_s2181						RL6_HCEVDL_s12467
			RL7_HFORVD_rep_c2473						RL6_HCEVDL_s3571
			RL7_HFORVD_s8149						RL6_HCEVDL_s3715
			RL7_HFORVD_rep_c6368						RL6_HCEVDL_s9436
			RL7_HFORVD_s2500						RL6_HCEVDL_s9683
			RL7_HFORVD_rep_c2177						RL6_HCEVDL_s10161
			RL7_HFORVD_s2541						RL6_HCEVDL_s12550
			RL7_HFORVD_s2427						RL6_HCEVDL_s1329
			RL7_HFORVD_s7531						RL6_HCEVDL_s12971
			RL7_HFORVD_s7697						RL6_HCEVDL_dn_rep_c113
			RL7_HFORVD_s7122						RL6_HCEVDL_dn_rep_c118
			RL7_HFORVD_s6666						RL6_HCEVDL_dn_rep_c3566
			RL7_HFORVD_s1931						RL6_HCEVDL_dn_s3672
			RL7_HFORVD_s6325						RL6_HCEVDL_dn_s516
			RL7_HFORVD_s2544						RL6_HCEVDL_rep_c1599
			RL7_HFORVD_rep_c4562						RL6_HCEVDL_rep_c265
			RL7_HFORVD_s1336						RL6_HCEVDL_rep_c2868
			RL7_HFORVD_dn_s6874						RL6_HCEVDL_rep_c3150
			RL7_HFORVD_s1478						RL6_HCEVDL_rep_c3332
			RL7_HFORVD_s7371						RL6_HCEVDL_rep_c3361
			RL7_HFORVD_s2215						RL6_HCEVDL_rep_c62
			RL7_HFORVD_s8136						RL6_HCEVDL_rep_c6853
			RL7_HFORVD_dn_rep_c2277						RL6_HCEVDL_rep_c9055
			RL7_HFORVD_dn_rep_c6369						RL6_HCEVDL_rep_c9104
			RL7_HFORVD_s2001						RL6_HCEVDL_s10149
			RL7_HFORVD_s2465						RL6_HCEVDL_s10210
			RL7_HFORVD_dn_rep_c2293						RL6_HCEVDL_s10635
			RL7_HFORVD_rep_c4721						RL6_HCEVDL_s11182
			RL7_HFORVD_s7034						RL6_HCEVDL_s11452
			RL7_HFORVD_s6625						RL6_HCEVDL_s11657
			RL7_HFORVD_s8291						RL6_HCEVDL_s11771
			RL7_HFORVD_s2425						RL6_HCEVDL_s12445
			RL7_HFORVD_s8142						RL6_HCEVDL_s12478
			RL7_HFORVD_s7568						RL6_HCEVDL_s12542
			RL7_HFORVD_s2458						RL6_HCEVDL_s12648
			RL7_HFORVD_s7432						RL6_HCEVDL_s12664
			RL7_HFORVD_dn_rep_c2212						RL6_HCEVDL_s12666
			RL7_HFORVD_s6423						RL6_HCEVDL_s12676
			RL7_HFORVD_s6468						RL6_HCEVDL_s12803
			RL7_HFORVD_s6547						RL6_HCEVDL_s12846
			RL7_HFORVD_s6990						RL6_HCEVDL_s13048
			RL7_HFORVD_dn_rep_c1592						RL6_HCEVDL_s13071
			RL7_HFORVD_dn_rep_c2164						RL6_HCEVDL_s1463
			RL7_HFORVD_dn_rep_c247						RL6_HCEVDL_s1603
			RL7_HFORVD_dn_rep_c274						RL6_HCEVDL_s2842
			RL7_HFORVD_dn_rep_c339						RL6_HCEVDL_s3393
			RL7_HFORVD_dn_rep_c34						RL6_HCEVDL_s3427
			RL7_HFORVD_dn_rep_c386						RL6_HCEVDL_s3553
			RL7_HFORVD_dn_s2226						RL6_HCEVDL_s3601
			RL7_HFORVD_dn_s2491						RL6_HCEVDL_s3602
			RL7_HFORVD_dn_s8074						RL6_HCEVDL_s3673
			RL7_HFORVD_rep_c1829						RL6_HCEVDL_s3710
			RL7_HFORVD_rep_c2216						RL6_HCEVDL_s9416
			RL7_HFORVD_rep_c246						RL6_HCEVDL_s9419
			RL7_HFORVD_s2397						RL6_HCEVDL_s9547
			RL7_HFORVD_s2461						RL6_HCEVDL_s9548
			RL7_HFORVD_s6622						RL6_HCEVDL_s9841
			RL7_HFORVD_s7939						RL6_HCEVDL_s671
			RL7_HFORVD_s7989						RL6_HCEVDL_rep_c5246
			RL7_HFORVD_s8342						RL6_HCEVDL_dn_s12194
			RL7_HFORVD_s2455						RL6_HCEVDL_s12860
			RL7_HFORVD_dn_rep_c2445						RL6_HCEVDL_s1658
			RL7_HFORVD_s2466						RL6_HCEVDL_s12509
			RL7_HFORVD_s2481						RL6_HCEVDL_s3523
			RL7_HFORVD_dn_s6425						RL6_HCEVDL_dn_rep_c99
			RL7_HFORVD_s6876						RL6_HCEVDL_rep_c1148
			RL7_HFORVD_s2479						RL6_HCEVDL_rep_c1977
			RL7_HFORVD_dn_s8127						RL6_HCEVDL_rep_c8354
			RL7_HFORVD_s6744						RL6_HCEVDL_s11601
			RL7_HFORVD_s6279						RL6_HCEVDL_s12589
			RL7_HFORVD_rep_c2444						RL6_HCEVDL_s12624
			RL7_HFORVD_s6712						RL6_HCEVDL_s12625
			RL7_HFORVD_s6333						RL6_HCEVDL_s13012
			RL7_HFORVD_s6501						RL6_HCEVDL_s5078
			RL7_HFORVD_s1807						RL6_HCEVDL_s7631
			RL7_HFORVD_s2213						RL6_HCEVDL_s9244
			RL7_HFORVD_s1825						RL6_HCEVDL_s9831
			RL7_HFORVD_s6701						RL6_HCEVDL_s9899
			RL7_HFORVD_s2474						RL6_HCEVDL_s3486
			RL7_HFORVD_s6713						RL6_HCEVDL_s9897
			RL7_HFORVD_s2493						RL6_HCEVDL_rep_c120
			RL7_HFORVD_dn_rep_c6338						RL6_HCEVDL_rep_c1937
			RL7_HFORVD_rep_c6270						RL6_HCEVDL_rep_c538
			RL7_HFORVD_dn_rep_c6116						RL6_HCEVDL_rep_c8869
			RL7_HFORVD_s7416						RL6_HCEVDL_rep_c94
			RL7_HFORVD_s7422						RL6_HCEVDL_s12727
			RL7_HFORVD_s7738						RL6_HCEVDL_s12788
			RL7_HFORVD_s8367						RL6_HCEVDL_s12958
			RL7_HFORVD_s6882						RL6_HCEVDL_s13106
			RL7_HFORVD_dn_s2288						RL6_HCEVDL_s3643
			RL7_HFORVD_rep_c2218						RL6_HCEVDL_s9362
			RL7_HFORVD_s8044						RL6_HCEVDL_s9406
			RL7_HFORVD_s8386						RL6_HCEVDL_s10215
			RL7_HFORVD_s8147						RL6_HCEVDL_s3621
			RL7_HFORVD_rep_c2304						RL6_HCEVDL_s13026
			RL7_HFORVD_s8227						RL6_HCEVDL_dn_s9120
			RL7_HFORVD_s6993						RL6_HCEVDL_s1536
			RL7_HFORVD_dn_rep_c10						RL6_HCEVDL_s12548
			RL7_HFORVD_dn_rep_c3						RL6_HCEVDL_s3457
			RL7_HFORVD_rep_c203						RL6_HCEVDL_s13042
			RL7_HFORVD_rep_c2326						RL6_HCEVDL_s9127
			RL7_HFORVD_s1808						RL6_HCEVDL_rep_c3024
			RL7_HFORVD_s7111						RL6_HCEVDL_s12465
			RL7_HFORVD_s7995						RL6_HCEVDL_rep_c122
			RL7_HFORVD_s8337						RL6_HCEVDL_rep_c2538
			RL7_HFORVD_dn_s8308						RL6_HCEVDL_rep_c326
			RL7_HFORVD_s6540						RL6_HCEVDL_s10061
			RL7_HFORVD_s7025						RL6_HCEVDL_s11747
			RL7_HFORVD_dn_rep_c2308						RL6_HCEVDL_s11748
			RL7_HFORVD_s8008						RL6_HCEVDL_s12643
			RL7_HFORVD_s1637						RL6_HCEVDL_s13078
			RL7_HFORVD_rep_c2317						RL6_HCEVDL_s2568
			RL7_HFORVD_rep_c2306						RL6_HCEVDL_s2594
			RL7_HFORVD_s8302						RL6_HCEVDL_s3684
			RL7_HFORVD_s6641						RL6_HCEVDL_s8572
			RL7_HFORVD_s2327						RL6_HCEVDL_s9320
			RL7_HFORVD_s2393						RL6_HCEVDL_s9327
			RL7_HFORVD_s2268						RL6_HCEVDL_s9334
			RL7_HFORVD_s2358						RL6_HCEVDL_s12526
			RL7_HFORVD_dn_s7374						RL6_HCEVDL_rep_c8494
			RL7_HFORVD_s7701						RL6_HCEVDL_s9330
			RL7_HFORVD_dn_rep_c1872
			RL7_HFORVD_dn_rep_c2117
			RL7_HFORVD_dn_s2402
			RL7_HFORVD_s2169
			RL7_HFORVD_s2184
			RL7_HFORVD_s6516
			RL7_HFORVD_rep_c1731
			RL7_HFORVD_rep_c2386
			RL7_HFORVD_dn_rep_c7
			RL7_HFORVD_rep_c1855
			RL7_HFORVD_rep_c1887
			RL7_HFORVD_rep_c2354
			RL7_HFORVD_rep_c2401
			RL7_HFORVD_rep_c378
			RL7_HFORVD_s2078
			RL7_HFORVD_s6916
			RL7_HFORVD_s7387
			RL7_HFORVD_rep_c3350
			RL7_HFORVD_s8041
			RL7_HFORVD_c199
			RL7_HFORVD_rep_c426
			RL7_HFORVD_s1751
			RL7_HFORVD_s6751
			RL7_HFORVD_rep_c1789
			RL7_HFORVD_s6691
			RL7_HFORVD_s7286
			RL7_HFORVD_s2325
			RL7_HFORVD_rep_c1570
			RL7_HFORVD_s2362
			RL7_HFORVD_rep_c1830
			RL7_HFORVD_s7294
			RL7_HFORVD_s8251
			RL7_HFORVD_s6942
			RL7_HFORVD_rep_c2313
			RL6_HCEVDL_s3920
			RL6_HCEVDL_s9291
			RL6_HCEVDL_dn_s4028
			RL6_HCEVDL_rep_c4068
			RL6_HCEVDL_s12835
			RL6_HCEVDL_s11530
			RL6_HCEVDL_rep_c4010
			RL6_HCEVDL_rep_c3806
			RL6_HCEVDL_rep_c4054
			RL6_HCEVDL_s9347
			RL6_HCEVDL_rep_c583
			RL6_HCEVDL_s3002
			RL6_HCEVDL_s3931
			RL6_HCEVDL_s1571
			RL6_HCEVDL_s4033
			RL6_HCEVDL_s11741
			RL6_HCEVDL_rep_c107
			RL6_HCEVDL_rep_c1934
			RL6_HCEVDL_rep_c2977
			RL6_HCEVDL_s12198
			RL6_HCEVDL_s12646
			RL6_HCEVDL_s1974
			RL6_HCEVDL_s4043
			RL6_HCEVDL_s4082
			RL6_HCEVDL_s4126
			RL6_HCEVDL_s578
			RL6_HCEVDL_s9225
			RL6_HCEVDL_s9853
			RL6_HCEVDL_s11438
			RL6_HCEVDL_s4042
			RL6_HCEVDL_s3765
			RL6_HCEVDL_s4070
			RL6_HCEVDL_s4024
			RL6_HCEVDL_s9284
			RL6_HCEVDL_s12821
			RL6_HCEVDL_s3065
			RL6_HCEVDL_dn_s9731
			RL6_HCEVDL_s3659
			RL6_HCEVDL_s1732
			RL6_HCEVDL_s2897
			RL6_HCEVDL_s4058
			RL6_HCEVDL_s4138
			RL6_HCEVDL_s11402
			RL6_HCEVDL_s3029
			RL6_HCEVDL_s3921
			RL6_HCEVDL_s452
			RL6_HCEVDL_s2866
			RL6_HCEVDL_s11019
			RL6_HCEVDL_s9456
			RL6_HCEVDL_s9503
			RL6_HCEVDL_s9461
			RL6_HCEVDL_s9969
			RL6_HCEVDL_s9534
			RL6_HCEVDL_s9698
			RL6_HCEVDL_rep_c3305
			RL6_HCEVDL_dn_s11840
			RL6_HCEVDL_dn_rep_c233
			RL6_HCEVDL_s1995
			RL6_HCEVDL_s9268
			RL6_HCEVDL_s9693
			RL6_HCEVDL_s10910
			RL6_HCEVDL_s12487
			RL6_HCEVDL_dn_rep_c2121
			RL6_HCEVDL_dn_rep_c289
			RL6_HCEVDL_dn_rep_c4080
			RL6_HCEVDL_dn_rep_c54
			RL6_HCEVDL_dn_rep_c7
			RL6_HCEVDL_rep_c2827
			RL6_HCEVDL_rep_c2962
			RL6_HCEVDL_rep_c485
			RL6_HCEVDL_rep_c7333
			RL6_HCEVDL_rep_c8992
			RL6_HCEVDL_s10164
			RL6_HCEVDL_s11024
			RL6_HCEVDL_s3391
			RL6_HCEVDL_s9228
			RL6_HCEVDL_s9324
			RL6_HCEVDL_s9537
			RL6_HCEVDL_s9622
			RL6_HCEVDL_s2700
			RL6_HCEVDL_s9263
			RL6_HCEVDL_rep_c3975
			RL6_HCEVDL_s12934
			RL6_HCEVDL_rep_c1701
			RL6_HCEVDL_rep_c3014
			RL6_HCEVDL_rep_c535
			RL6_HCEVDL_s10184
			RL6_HCEVDL_s12768
			RL6_HCEVDL_s1508
			RL6_HCEVDL_s4005
			RL6_HCEVDL_s4015
			RL6_HCEVDL_s9410
			RL6_HCEVDL_s9716
			RL6_HCEVDL_s9958
			RL6_HCEVDL_s11549
			RL6_HCEVDL_s9229
			RL6_HCEVDL_s2197
			RL6_HCEVDL_s9846
			RL6_HCEVDL_s4124
			RL6_HCEVDL_s9816
			RL6_HCEVDL_s8177
			RL6_HCEVDL_rep_c1437
			RL6_HCEVDL_dn_rep_c79
			RL6_HCEVDL_s3282
			RL6_HCEVDL_s9296
			RL6_HCEVDL_s10233
			RL6_HCEVDL_s4093
			RL6_HCEVDL_s3949
			RL6_HCEVDL_s12777
			RL6_HCEVDL_s10019
			RL6_HCEVDL_s3717
			RL6_HCEVDL_s4117
			RL6_HCEVDL_s3913
			RL6_HCEVDL_rep_c2988
			RL6_HCEVDL_s9747
			RL6_HCEVDL_s9785
			RL6_HCEVDL_s1815
			RL6_HCEVDL_s9954
			RL6_HCEVDL_s4107
			RL6_HCEVDL_rep_c4055
			RL6_HCEVDL_s1302
			RL6_HCEVDL_rep_c1614
			RL6_HCEVDL_s3939
			RL6_HCEVDL_s3926
			RL6_HCEVDL_s4035
			RL6_HCEVDL_s4125
			RL6_HCEVDL_rep_c3784
			RL6_HCEVDL_s1912
			RL6_HCEVDL_s3998
			RL6_HCEVDL_s11271
			RL6_HCEVDL_s4056
			RL6_HCEVDL_s12146
			RL6_HCEVDL_rep_c2179
			RL6_HCEVDL_s4011
			RL6_HCEVDL_s4119
			RL6_HCEVDL_s4066
			RL6_HCEVDL_s2644
			RL6_HCEVDL_s608
			RL6_HCEVDL_s2815
			RL6_HCEVDL_s3944
			RL6_HCEVDL_s2137
			RL6_HCEVDL_s3991
			RL6_HCEVDL_dn_rep_c2401
			RL6_HCEVDL_s4085
			RL6_HCEVDL_s3976
			RL6_HCEVDL_s3982
			RL6_HCEVDL_rep_c3956
			RL6_HCEVDL_s10092
			RL6_HCEVDL_s12855
			RL6_HCEVDL_s3841
			RL6_HCEVDL_s11303
			RL6_HCEVDL_dn_rep_c2102
			RL6_HCEVDL_s12558
			RL6_HCEVDL_s12790
			RL6_HCEVDL_s4084
			RL6_HCEVDL_s11648
			RL6_HCEVDL_s1956
			RL6_HCEVDL_rep_c2483
			RL6_HCEVDL_s11422
			RL6_HCEVDL_s9971
			RL6_HCEVDL_s9391
			RL6_HCEVDL_s4077
			RL6_HCEVDL_s3928
			RL6_HCEVDL_s9395
			RL6_HCEVDL_s10195
			RL6_HCEVDL_s2021
			RL6_HCEVDL_s3977
			RL6_HCEVDL_s9278
			RL6_HCEVDL_rep_c4148
			RL6_HCEVDL_s4163
			RL6_HCEVDL_s4168
			RL6_HCEVDL_rep_c3963
			RL6_HCEVDL_s4030
			RL6_HCEVDL_s11611
			RL6_HCEVDL_dn_rep_c1900
			RL6_HCEVDL_rep_c9082
			RL6_HCEVDL_s9515
			RL6_HCEVDL_s3512
			RL6_HCEVDL_dn_rep_c2801
			RL6_HCEVDL_s2328
			RL6_HCEVDL_s4213
			RL6_HCEVDL_s4165
			RL6_HCEVDL_s10845
			RL6_HCEVDL_rep_c1773
			RL6_HCEVDL_s4185
			RL6_HCEVDL_s9743
			RL6_HCEVDL_c719
			RL6_HCEVDL_dn_rep_c232
			RL6_HCEVDL_dn_rep_c2437
			RL6_HCEVDL_dn_rep_c4014
			RL6_HCEVDL_dn_rep_c594
			RL6_HCEVDL_dn_rep_c601
			RL6_HCEVDL_dn_s9498
			RL6_HCEVDL_rep_c3108
			RL6_HCEVDL_rep_c3561
			RL6_HCEVDL_rep_c3852
			RL6_HCEVDL_rep_c4004
			RL6_HCEVDL_rep_c4017
			RL6_HCEVDL_rep_c4131
			RL6_HCEVDL_rep_c4153
			RL6_HCEVDL_rep_c4167
			RL6_HCEVDL_rep_c9059
			RL6_HCEVDL_s10028
			RL6_HCEVDL_s10426
			RL6_HCEVDL_s10941
			RL6_HCEVDL_s11671
			RL6_HCEVDL_s1188
			RL6_HCEVDL_s12560
			RL6_HCEVDL_s12829
			RL6_HCEVDL_s4113
			RL6_HCEVDL_s4120
			RL6_HCEVDL_s4190
			RL6_HCEVDL_s9438
			RL6_HCEVDL_s9523
			RL6_HCEVDL_s9883
			RL6_HCEVDL_s4147
			RL6_HCEVDL_s3919
			RL6_HCEVDL_rep_c9072
			RL6_HCEVDL_s10129
			RL6_HCEVDL_s11023
			RL6_HCEVDL_s2271
			RL6_HCEVDL_s2557
			RL6_HCEVDL_s11152
			RL6_HCEVDL_s12738
			RL6_HCEVDL_s4203
			RL6_HCEVDL_s9531
			RL6_HCEVDL_rep_c4006
			RL6_HCEVDL_s9951
			RL6_HCEVDL_s9718
			RL6_HCEVDL_dn_s10959
			RL6_HCEVDL_s3978
			RL6_HCEVDL_dn_s9243
			RL6_HCEVDL_s10223
			RL6_HCEVDL_dn_rep_c3428
			RL6_HCEVDL_s3952
			RL6_HCEVDL_s11642
			RL6_HCEVDL_dn_rep_c588
			RL6_HCEVDL_s4184
			RL6_HCEVDL_s2468
			RL6_HCEVDL_dn_rep_c1098
			RL6_HCEVDL_s11629
			RL6_HCEVDL_s3967
			RL6_HCEVDL_s13004
			RL6_HCEVDL_s9505
			RL6_HCEVDL_dn_rep_c396
			RL6_HCEVDL_dn_rep_c407
			RL6_HCEVDL_dn_rep_c597
			RL6_HCEVDL_dn_rep_c8
			RL6_HCEVDL_dn_rep_c97
			RL6_HCEVDL_rep_c2048
			RL6_HCEVDL_rep_c2536
			RL6_HCEVDL_rep_c2950
			RL6_HCEVDL_rep_c3482
			RL6_HCEVDL_rep_c3540
			RL6_HCEVDL_rep_c3866
			RL6_HCEVDL_rep_c3930
			RL6_HCEVDL_rep_c4008
			RL6_HCEVDL_rep_c4041
			RL6_HCEVDL_rep_c4121
			RL6_HCEVDL_rep_c4150
			RL6_HCEVDL_rep_c474
			RL6_HCEVDL_rep_c481
			RL6_HCEVDL_rep_c568
			RL6_HCEVDL_rep_c8889
			RL6_HCEVDL_s10032
			RL6_HCEVDL_s10290
			RL6_HCEVDL_s10830
			RL6_HCEVDL_s10831
			RL6_HCEVDL_s10852
			RL6_HCEVDL_s12510
			RL6_HCEVDL_s12662
			RL6_HCEVDL_s12811
			RL6_HCEVDL_s2245
			RL6_HCEVDL_s3955
			RL6_HCEVDL_s3972
			RL6_HCEVDL_s3997
			RL6_HCEVDL_s402
			RL6_HCEVDL_s4166
			RL6_HCEVDL_s4195
			RL6_HCEVDL_s4197
			RL6_HCEVDL_s4204
			RL6_HCEVDL_s5114
			RL6_HCEVDL_s9409
			RL6_HCEVDL_s9443
			RL6_HCEVDL_s9484
			RL6_HCEVDL_s9512
			RL6_HCEVDL_s9556
			RL6_HCEVDL_s9558
			RL6_HCEVDL_s9708
			RL6_HCEVDL_s9734
			RL6_HCEVDL_s9759
			RL6_HCEVDL_rep_c2921
			RL6_HCEVDL_s12753
			RL6_HCEVDL_s9930
			RL6_HCEVDL_s9974
			RL6_HCEVDL_s4038
			RL6_HCEVDL_rep_c2576
			RL6_HCEVDL_s3912
			RL6_HCEVDL_s4188
			RL6_HCEVDL_s9551
			RL6_HCEVDL_s9851
			RL6_HCEVDL_s10103
			RL6_HCEVDL_s9255
			RL6_HCEVDL_rep_c4180
			RL6_HCEVDL_s4079
			RL6_HCEVDL_s4099
			RL6_HCEVDL_s10629
			RL6_HCEVDL_dn_rep_c8916
			RL6_HCEVDL_rep_c2484
			RL6_HCEVDL_rep_c9113
			RL6_HCEVDL_s10934
			RL6_HCEVDL_s9763
			RL6_HCEVDL_rep_c3943
			RL6_HCEVDL_s12600
			RL6_HCEVDL_rep_c3979
			RL6_HCEVDL_s4202
			RL6_HCEVDL_s4103
			RL6_HCEVDL_dn_rep_c4151
			RL6_HCEVDL_s11801
			RL6_HCEVDL_s10935
			RL6_HCEVDL_s4141
			RL6_HCEVDL_s4021
			RL6_HCEVDL_rep_c3962
			RL6_HCEVDL_s4122
			RL6_HCEVDL_s11690
			RL6_HCEVDL_s5018
			RL6_HCEVDL_rep_c3957
			RL6_HCEVDL_rep_c4149
			RL6_HCEVDL_s9539

## Sheet: HC_HF_rsem_perfam 1-5
SF1			Length	effective length	Expected Count	TPM	FPKM
pi-HXTX-Hi1a_1	RL6_HCEVDL_c1342	RL6_HCEVDL_c1342	762	328.27	7	21.09	295.17
	RL6_HCEVDL_c1544	RL6_HCEVDL_c1544	716	282.27	2.22	7.78	108.81
	RL6_HCEVDL_c632	RL6_HCEVDL_c632	645	211.27	15.78	73.87	1033.69
	RL6_HCEVDL_rep_c1043	RL6_HCEVDL_rep_c1043	463	50.66	1	19.52	273.19
	RL6_HCEVDL_rep_c1337	RL6_HCEVDL_rep_c1337	507	78.01	11.54	146.27	2046.97
	RL6_HCEVDL_rep_c244	RL6_HCEVDL_rep_c244	633	199.27	26	129.04	1805.74
	RL6_HCEVDL_rep_c4589	RL6_HCEVDL_rep_c4589	357	21.87	2	90.46	1265.86
	RL6_HCEVDL_rep_c625	RL6_HCEVDL_rep_c625	605	171.27	16	92.39	1292.86
	RL6_HCEVDL_rep_c8812	RL6_HCEVDL_rep_c8812	497	70.49	2	28.06	392.68
HC TPM						608.48
	RL7_HFORVD_c3298	RL7_HFORVD_c3298	544	124.88	2	29.63	410.38
	RL7_HFORVD_c633	RL7_HFORVD_c633	849	429.51	11	47.29	655.06
FC TPM						76.92
SF2
	RL6_HCEVDL_c4962	RL6_HCEVDL_c4962	1168	734.27	4.06	5.47	76.49
	RL6_HCEVDL_dn_rep_c110	RL6_HCEVDL_dn_rep_c110	568	134.38	8.8	64.8	906.77
	RL6_HCEVDL_dn_rep_c124	RL6_HCEVDL_dn_rep_c124	492	67.02	7.25	106.91	1496.14
	RL6_HCEVDL_dn_rep_c15	RL6_HCEVDL_dn_rep_c15	691	257.27	268.14	1030.75	14424.3
	RL6_HCEVDL_dn_rep_c1938	RL6_HCEVDL_dn_rep_c1938	444	42.78	6.86	158.66	2220.28
	RL6_HCEVDL_dn_rep_c2039	RL6_HCEVDL_dn_rep_c2039	437	40.3	1.03	25.18	352.39
	RL6_HCEVDL_dn_rep_c214	RL6_HCEVDL_dn_rep_c214	478	58.37	11.78	199.68	2794.28
	RL6_HCEVDL_dn_rep_c2183	RL6_HCEVDL_dn_rep_c2183	502	74.16	61.11	814.87	11403.3
	RL6_HCEVDL_dn_rep_c22	RL6_HCEVDL_dn_rep_c22	562	128.47	63.39	488	6829.06
	RL6_HCEVDL_dn_rep_c2487	RL6_HCEVDL_dn_rep_c2487	1157	723.27	5.05	6.9	96.59
	RL6_HCEVDL_dn_rep_c25	RL6_HCEVDL_dn_rep_c25	591	157.28	132.89	835.6	11693.4
	RL6_HCEVDL_dn_rep_c2729	RL6_HCEVDL_dn_rep_c2729	833	399.27	6.09	15.08	211.03
	RL6_HCEVDL_dn_rep_c3033	RL6_HCEVDL_dn_rep_c3033	466	52.08	13.6	258.27	3614.17
	RL6_HCEVDL_dn_rep_c3127	RL6_HCEVDL_dn_rep_c3127	635	201.27	35.33	173.57	2429
	RL6_HCEVDL_dn_rep_c323	RL6_HCEVDL_dn_rep_c323	520	88.84	3.91	43.49	608.53
	RL6_HCEVDL_dn_rep_c3278	RL6_HCEVDL_dn_rep_c3278	843	409.27	4.47	10.8	151.07
	RL6_HCEVDL_dn_rep_c3295	RL6_HCEVDL_dn_rep_c3295	454	46.69	0	0	0
	RL6_HCEVDL_dn_rep_c350	RL6_HCEVDL_dn_rep_c350	485	62.5	4.76	75.38	1054.81
	RL6_HCEVDL_dn_rep_c393	RL6_HCEVDL_dn_rep_c393	533	100.59	31.36	308.36	4315.25
	RL6_HCEVDL_dn_rep_c445	RL6_HCEVDL_dn_rep_c445	484	61.89	6.99	111.62	1561.96
	RL6_HCEVDL_dn_rep_c488	RL6_HCEVDL_dn_rep_c488	497	70.49	27.25	382.37	5350.83
	RL6_HCEVDL_dn_rep_c4949	RL6_HCEVDL_dn_rep_c4949	753	319.27	2.02	6.26	87.58
	RL6_HCEVDL_dn_rep_c576	RL6_HCEVDL_dn_rep_c576	506	77.23	1.02	13.12	183.53
	RL6_HCEVDL_dn_rep_c584	RL6_HCEVDL_dn_rep_c584	450	45.07	1.1	24.06	336.67
	RL6_HCEVDL_dn_rep_c72	RL6_HCEVDL_dn_rep_c72	498	71.21	25.33	351.83	4923.56
	RL6_HCEVDL_dn_rep_c93	RL6_HCEVDL_dn_rep_c93	508	78.8	104.14	1306.91	18288.8
	RL6_HCEVDL_dn_s11393	RL6_HCEVDL_dn_s11393	369	23.88	1.11	46.03	644.11
	RL6_HCEVDL_dn_s12878	RL6_HCEVDL_dn_s12878	412	32.97	1.01	30.25	423.26
	RL6_HCEVDL_dn_s12933	RL6_HCEVDL_dn_s12933	419	34.82	1.09	30.91	432.58
	RL6_HCEVDL_dn_s2275	RL6_HCEVDL_dn_s2275	437	40.3	1.05	25.74	360.2
	RL6_HCEVDL_dn_s3022	RL6_HCEVDL_dn_s3022	461	49.74	1.58	31.37	438.95
	RL6_HCEVDL_dn_s3206	RL6_HCEVDL_dn_s3206	469	53.56	1.46	26.97	377.44
	RL6_HCEVDL_dn_s3348	RL6_HCEVDL_dn_s3348	380	25.9	2.66	101.43	1419.46
	RL6_HCEVDL_dn_s9482	RL6_HCEVDL_dn_s9482	489	65.03	2.09	31.79	444.89
	RL6_HCEVDL_rep_c111	RL6_HCEVDL_rep_c111	691	257.27	37.62	144.63	2023.9
	RL6_HCEVDL_rep_c1440	RL6_HCEVDL_rep_c1440	468	53.06	3.46	64.47	902.2
	RL6_HCEVDL_rep_c1511	RL6_HCEVDL_rep_c1511	490	65.69	65.96	993.12	13897.8
	RL6_HCEVDL_rep_c1818	RL6_HCEVDL_rep_c1818	491	66.35	61.9	922.58	12910.6
	RL6_HCEVDL_rep_c184	RL6_HCEVDL_rep_c184	674	240.27	35.21	144.93	2028.13
	RL6_HCEVDL_rep_c1851	RL6_HCEVDL_rep_c1851	511	81.21	4.01	48.78	682.58
	RL6_HCEVDL_rep_c1885	RL6_HCEVDL_rep_c1885	503	74.92	15.74	207.78	2907.68
	RL6_HCEVDL_rep_c204	RL6_HCEVDL_rep_c204	704	270.27	28.02	102.54	1434.95
	RL6_HCEVDL_rep_c2080	RL6_HCEVDL_rep_c2080	523	91.49	40.73	440.22	6160.47
	RL6_HCEVDL_rep_c2125	RL6_HCEVDL_rep_c2125	428	37.42	1.66	43.77	612.52
	RL6_HCEVDL_rep_c2167	RL6_HCEVDL_rep_c2167	569	135.37	7.57	55.3	773.89
	RL6_HCEVDL_rep_c2201	RL6_HCEVDL_rep_c2201	912	478.27	26.76	55.34	774.45
	RL6_HCEVDL_rep_c226	RL6_HCEVDL_rep_c226	591	157.28	10.43	65.57	917.52
	RL6_HCEVDL_rep_c2382	RL6_HCEVDL_rep_c2382	518	87.1	60.5	686.94	9612.99
	RL6_HCEVDL_rep_c2473	RL6_HCEVDL_rep_c2473	408	31.97	1.02	31.48	440.58
	RL6_HCEVDL_rep_c2503	RL6_HCEVDL_rep_c2503	367	23.53	6.06	254.59	3562.66
	RL6_HCEVDL_rep_c2521	RL6_HCEVDL_rep_c2521	480	59.51	4.93	81.91	1146.2
	RL6_HCEVDL_rep_c2704	RL6_HCEVDL_rep_c2704	494	68.38	2.19	31.65	442.89
	RL6_HCEVDL_rep_c2705	RL6_HCEVDL_rep_c2705	511	81.21	11.4	138.88	1943.42
	RL6_HCEVDL_rep_c2723	RL6_HCEVDL_rep_c2723	579	145.31	2.58	17.54	245.52
	RL6_HCEVDL_rep_c278	RL6_HCEVDL_rep_c278	500	72.67	42.1	572.97	8018.15
	RL6_HCEVDL_rep_c2782	RL6_HCEVDL_rep_c2782	480	59.51	3.67	60.95	852.95
	RL6_HCEVDL_rep_c279	RL6_HCEVDL_rep_c279	499	71.93	18.87	259.38	3629.78
	RL6_HCEVDL_rep_c2820	RL6_HCEVDL_rep_c2820	416	34.01	4.17	121.18	1695.75
	RL6_HCEVDL_rep_c2831	RL6_HCEVDL_rep_c2831	605	171.27	12.72	73.44	1027.79
	RL6_HCEVDL_rep_c2846	RL6_HCEVDL_rep_c2846	843	409.27	2.05	4.96	69.43
	RL6_HCEVDL_rep_c2859	RL6_HCEVDL_rep_c2859	450	45.07	2.94	64.57	903.66
	RL6_HCEVDL_rep_c2871	RL6_HCEVDL_rep_c2871	588	154.29	46.52	298.19	4172.88
	RL6_HCEVDL_rep_c2901	RL6_HCEVDL_rep_c2901	599	165.28	6.41	38.33	536.45
	RL6_HCEVDL_rep_c291	RL6_HCEVDL_rep_c291	471	54.58	11.25	203.8	2851.93
	RL6_HCEVDL_rep_c2982	RL6_HCEVDL_rep_c2982	486	63.12	4.4	68.89	963.99
	RL6_HCEVDL_rep_c3021	RL6_HCEVDL_rep_c3021	480	59.51	5.07	84.28	1179.44
	RL6_HCEVDL_rep_c3061	RL6_HCEVDL_rep_c3061	491	66.35	2.93	43.62	610.36
	RL6_HCEVDL_rep_c3074	RL6_HCEVDL_rep_c3074	499	71.93	1.08	14.79	206.95
	RL6_HCEVDL_rep_c3079	RL6_HCEVDL_rep_c3079	455	47.11	19.54	410.16	5739.73
	RL6_HCEVDL_rep_c311	RL6_HCEVDL_rep_c311	630	196.27	26.73	134.68	1884.72
	RL6_HCEVDL_rep_c3132	RL6_HCEVDL_rep_c3132	485	62.5	1	15.82	221.43
	RL6_HCEVDL_rep_c3153	RL6_HCEVDL_rep_c3153	602	168.27	12.02	70.62	988.22
	RL6_HCEVDL_rep_c3160	RL6_HCEVDL_rep_c3160	443	42.41	10.49	244.63	3423.33
	RL6_HCEVDL_rep_c3166	RL6_HCEVDL_rep_c3166	444	42.78	1.05	24.21	338.8
	RL6_HCEVDL_rep_c3182	RL6_HCEVDL_rep_c3182	483	61.29	7.76	125.23	1752.48
	RL6_HCEVDL_rep_c3207	RL6_HCEVDL_rep_c3207	530	97.82	2.3	23.23	325.07
	RL6_HCEVDL_rep_c3242	RL6_HCEVDL_rep_c3242	497	70.49	25.27	354.47	4960.51
	RL6_HCEVDL_rep_c3265	RL6_HCEVDL_rep_c3265	393	28.54	1.03	35.69	499.45
	RL6_HCEVDL_rep_c333	RL6_HCEVDL_rep_c333	495	69.07	19.18	274.61	3842.94
	RL6_HCEVDL_rep_c3371	RL6_HCEVDL_rep_c3371	701	267.27	6.89	25.49	356.65
	RL6_HCEVDL_rep_c3827	RL6_HCEVDL_rep_c3827	837	403.27	4	9.81	137.32
	RL6_HCEVDL_rep_c387	RL6_HCEVDL_rep_c387	449	44.67	23.06	510.56	7144.7
	RL6_HCEVDL_rep_c406	RL6_HCEVDL_rep_c406	518	87.1	17.33	196.79	2753.93
	RL6_HCEVDL_rep_c4186	RL6_HCEVDL_rep_c4186	766	332.27	2.02	6	84.03
	RL6_HCEVDL_rep_c43	RL6_HCEVDL_rep_c43	685	251.27	63.7	250.72	3508.55
	RL6_HCEVDL_rep_c468	RL6_HCEVDL_rep_c468	471	54.58	14.81	268.29	3754.42
	RL6_HCEVDL_rep_c525	RL6_HCEVDL_rep_c525	542	109.08	8.18	74.19	1038.24
	RL6_HCEVDL_rep_c544	RL6_HCEVDL_rep_c544	451	45.47	1.03	22.39	313.29
	RL6_HCEVDL_rep_c554	RL6_HCEVDL_rep_c554	437	40.3	3.24	79.6	1113.98
	RL6_HCEVDL_rep_c591	RL6_HCEVDL_rep_c591	456	47.54	32.71	680.43	9521.89
	RL6_HCEVDL_rep_c8752	RL6_HCEVDL_rep_c8752	612	178.27	2.04	11.33	158.5
	RL6_HCEVDL_rep_c8989	RL6_HCEVDL_rep_c8989	1281	847.27	5.38	6.28	87.82
	RL6_HCEVDL_rep_c9011	RL6_HCEVDL_rep_c9011	954	520.27	2.03	3.85	53.92
	RL6_HCEVDL_rep_c9029	RL6_HCEVDL_rep_c9029	819	385.27	3.1	7.97	111.51
	RL6_HCEVDL_s10026	RL6_HCEVDL_s10026	485	62.5	1.38	21.76	304.53
	RL6_HCEVDL_s10144	RL6_HCEVDL_s10144	480	59.51	3.01	49.96	699.12
	RL6_HCEVDL_s10187	RL6_HCEVDL_s10187	482	60.69	2.15	34.95	489.15
	RL6_HCEVDL_s10414	RL6_HCEVDL_s10414	515	84.54	4.8	56.1	785.03
	RL6_HCEVDL_s11215	RL6_HCEVDL_s11215	363	22.85	1.15	49.69	695.35
	RL6_HCEVDL_s11218	RL6_HCEVDL_s11218	364	23.02	1.16	49.71	695.67
	RL6_HCEVDL_s11251	RL6_HCEVDL_s11251	366	23.36	1.79	75.91	1062.22
	RL6_HCEVDL_s11290	RL6_HCEVDL_s11290	354	21.39	1.03	47.44	663.83
	RL6_HCEVDL_s11370	RL6_HCEVDL_s11370	378	25.52	1.05	40.62	568.42
	RL6_HCEVDL_s11405	RL6_HCEVDL_s11405	372	24.41	1.08	43.75	612.28
	RL6_HCEVDL_s11415	RL6_HCEVDL_s11415	371	24.23	2.16	88.35	1236.37
	RL6_HCEVDL_s11459	RL6_HCEVDL_s11459	330	17.9	3.71	204.73	2865.06
	RL6_HCEVDL_s11486	RL6_HCEVDL_s11486	322	16.84	1.03	60.34	844.4
	RL6_HCEVDL_s11559	RL6_HCEVDL_s11559	351	20.92	1.5	70.83	991.13
	RL6_HCEVDL_s11650	RL6_HCEVDL_s11650	400	30.08	1.02	33.48	468.56
	RL6_HCEVDL_s11688	RL6_HCEVDL_s11688	410	32.47	1.06	32.27	451.53
	RL6_HCEVDL_s11787	RL6_HCEVDL_s11787	383	26.48	1.31	48.83	683.27
	RL6_HCEVDL_s11792	RL6_HCEVDL_s11792	381	26.09	2.56	97.04	1357.98
	RL6_HCEVDL_s11811	RL6_HCEVDL_s11811	395	28.97	1.17	39.99	559.66
	RL6_HCEVDL_s11848	RL6_HCEVDL_s11848	388	27.49	1.27	45.85	641.59
	RL6_HCEVDL_s11862	RL6_HCEVDL_s11862	392	28.32	7.1	248.02	3470.74
	RL6_HCEVDL_s12438	RL6_HCEVDL_s12438	455	47.11	1.04	21.74	304.26
	RL6_HCEVDL_s12448	RL6_HCEVDL_s12448	456	47.54	1.01	21	293.85
	RL6_HCEVDL_s12451	RL6_HCEVDL_s12451	456	47.54	3.3	68.59	959.92
	RL6_HCEVDL_s12555	RL6_HCEVDL_s12555	449	44.67	1.03	22.82	319.33
	RL6_HCEVDL_s12572	RL6_HCEVDL_s12572	447	43.9	3.35	75.52	1056.8
	RL6_HCEVDL_s12573	RL6_HCEVDL_s12573	448	44.28	1.03	22.98	321.51
	RL6_HCEVDL_s12644	RL6_HCEVDL_s12644	467	52.57	1.06	20	279.9
	RL6_HCEVDL_s12702	RL6_HCEVDL_s12702	468	53.06	5.68	105.9	1481.98
	RL6_HCEVDL_s12723	RL6_HCEVDL_s12723	461	49.74	1.07	21.21	296.82
	RL6_HCEVDL_s12830	RL6_HCEVDL_s12830	431	38.35	1.03	26.48	370.53
	RL6_HCEVDL_s12871	RL6_HCEVDL_s12871	417	34.28	1.41	40.59	568.07
	RL6_HCEVDL_s12907	RL6_HCEVDL_s12907	420	35.1	1.21	34.18	478.25
	RL6_HCEVDL_s12937	RL6_HCEVDL_s12937	418	34.55	8.38	239.74	3354.93
	RL6_HCEVDL_s12963	RL6_HCEVDL_s12963	441	41.69	1.01	23.98	335.64
	RL6_HCEVDL_s1305	RL6_HCEVDL_s1305	429	37.72	1.14	29.95	419.1
	RL6_HCEVDL_s13098	RL6_HCEVDL_s13098	436	39.97	2.69	66.47	930.23
	RL6_HCEVDL_s1574	RL6_HCEVDL_s1574	416	34.01	1.19	34.48	482.54
	RL6_HCEVDL_s1768	RL6_HCEVDL_s1768	437	40.3	1.02	25.09	351.08
	RL6_HCEVDL_s1916	RL6_HCEVDL_s1916	394	28.75	1.08	37.01	517.89
	RL6_HCEVDL_s2010	RL6_HCEVDL_s2010	467	52.57	6.21	116.89	1635.77
	RL6_HCEVDL_s2031	RL6_HCEVDL_s2031	461	49.74	1.01	20.01	280.06
	RL6_HCEVDL_s2155	RL6_HCEVDL_s2155	488	64.39	2.71	41.63	582.63
	RL6_HCEVDL_s2249	RL6_HCEVDL_s2249	386	27.08	1.01	36.74	514.09
	RL6_HCEVDL_s2303	RL6_HCEVDL_s2303	373	24.59	2.62	105.16	1471.67
	RL6_HCEVDL_s2332	RL6_HCEVDL_s2332	443	42.41	1.9	44.41	621.47
	RL6_HCEVDL_s2383	RL6_HCEVDL_s2383	357	21.87	1.12	50.61	708.26
	RL6_HCEVDL_s2406	RL6_HCEVDL_s2406	390	27.9	1.15	40.76	570.34
	RL6_HCEVDL_s2425	RL6_HCEVDL_s2425	496	69.78	1.73	24.49	342.78
	RL6_HCEVDL_s2426	RL6_HCEVDL_s2426	477	57.81	3.72	63.6	889.96
	RL6_HCEVDL_s2488	RL6_HCEVDL_s2488	438	40.64	3.09	75.13	1051.3
	RL6_HCEVDL_s2504	RL6_HCEVDL_s2504	422	35.66	6.27	173.84	2432.77
	RL6_HCEVDL_s2520	RL6_HCEVDL_s2520	456	47.54	1	20.81	291.19
	RL6_HCEVDL_s2581	RL6_HCEVDL_s2581	479	58.94	1.01	16.94	237.07
	RL6_HCEVDL_s2600	RL6_HCEVDL_s2600	467	52.57	1.01	19.09	267.14
	RL6_HCEVDL_s2761	RL6_HCEVDL_s2761	312	15.59	1.7	108.12	1512.98
	RL6_HCEVDL_s2832	RL6_HCEVDL_s2832	346	20.16	1.15	56.37	788.85
	RL6_HCEVDL_s2841	RL6_HCEVDL_s2841	457	47.96	1.1	22.65	317.01
	RL6_HCEVDL_s2860	RL6_HCEVDL_s2860	442	42.05	4.69	110.22	1542.47
	RL6_HCEVDL_s2889	RL6_HCEVDL_s2889	377	25.33	2.07	80.92	1132.34
	RL6_HCEVDL_s2936	RL6_HCEVDL_s2936	470	54.07	3.95	72.3	1011.81
	RL6_HCEVDL_s2993	RL6_HCEVDL_s2993	423	35.95	1	27.6	386.22
	RL6_HCEVDL_s3006	RL6_HCEVDL_s3006	465	51.6	1.09	20.96	293.35
	RL6_HCEVDL_s3026	RL6_HCEVDL_s3026	438	40.64	4.14	100.74	1409.72
	RL6_HCEVDL_s3036	RL6_HCEVDL_s3036	473	55.63	10.33	183.59	2569.15
	RL6_HCEVDL_s3038	RL6_HCEVDL_s3038	391	28.11	1.01	35.57	497.76
	RL6_HCEVDL_s3041	RL6_HCEVDL_s3041	452	45.87	1.02	21.92	306.76
	RL6_HCEVDL_s3050	RL6_HCEVDL_s3050	429	37.72	1.04	27.21	380.83
	RL6_HCEVDL_s3067	RL6_HCEVDL_s3067	471	54.58	1.05	19.02	266.2
	RL6_HCEVDL_s3073	RL6_HCEVDL_s3073	445	43.15	1.28	29.29	409.88
	RL6_HCEVDL_s3084	RL6_HCEVDL_s3084	393	28.54	1.01	35.03	490.21
	RL6_HCEVDL_s3094	RL6_HCEVDL_s3094	475	56.7	1.19	20.69	289.57
	RL6_HCEVDL_s3096	RL6_HCEVDL_s3096	449	44.67	1.05	23.33	326.54
	RL6_HCEVDL_s3101	RL6_HCEVDL_s3101	469	53.56	10.71	197.8	2767.96
	RL6_HCEVDL_s3103	RL6_HCEVDL_s3103	346	20.16	2.62	128.4	1796.8
	RL6_HCEVDL_s3106	RL6_HCEVDL_s3106	484	61.89	2.03	32.48	454.58
	RL6_HCEVDL_s3135	RL6_HCEVDL_s3135	417	34.28	6.21	179.08	2506.04
	RL6_HCEVDL_s3154	RL6_HCEVDL_s3154	416	34.01	1.03	29.98	419.58
	RL6_HCEVDL_s3155	RL6_HCEVDL_s3155	445	43.15	1.07	24.52	343.11
	RL6_HCEVDL_s3162	RL6_HCEVDL_s3162	431	38.35	2.21	56.97	797.17
	RL6_HCEVDL_s3164	RL6_HCEVDL_s3164	466	52.08	3.93	74.71	1045.46
	RL6_HCEVDL_s3193	RL6_HCEVDL_s3193	471	54.58	1	18.21	254.8
	RL6_HCEVDL_s3194	RL6_HCEVDL_s3194	476	57.25	1.05	18.1	253.34
	RL6_HCEVDL_s3212	RL6_HCEVDL_s3212	474	56.16	1.01	17.71	247.86
	RL6_HCEVDL_s3224	RL6_HCEVDL_s3224	373	24.59	1.06	42.68	597.31
	RL6_HCEVDL_s3226	RL6_HCEVDL_s3226	450	45.07	33.04	725.06	10146.5
	RL6_HCEVDL_s3228	RL6_HCEVDL_s3228	428	37.42	1	26.48	370.51
	RL6_HCEVDL_s3230	RL6_HCEVDL_s3230	337	18.86	1.01	52.91	740.46
	RL6_HCEVDL_s3233	RL6_HCEVDL_s3233	487	63.75	5.58	86.49	1210.37
	RL6_HCEVDL_s3243	RL6_HCEVDL_s3243	394	28.75	1.11	38.12	533.5
	RL6_HCEVDL_s3259	RL6_HCEVDL_s3259	378	25.52	1.59	61.73	863.87
	RL6_HCEVDL_s3273	RL6_HCEVDL_s3273	312	15.59	1.1	69.77	976.38
	RL6_HCEVDL_s3274	RL6_HCEVDL_s3274	328	17.63	1.04	58.5	818.68
	RL6_HCEVDL_s3277	RL6_HCEVDL_s3277	385	26.88	1.02	37.37	522.95
	RL6_HCEVDL_s3290	RL6_HCEVDL_s3290	460	49.29	4.2	84.29	1179.55
	RL6_HCEVDL_s3298	RL6_HCEVDL_s3298	398	29.63	1.21	40.42	565.65
	RL6_HCEVDL_s3302	RL6_HCEVDL_s3302	308	15.11	1.1	72.33	1012.2
	RL6_HCEVDL_s3322	RL6_HCEVDL_s3322	467	52.57	15.46	290.81	4069.56
	RL6_HCEVDL_s3337	RL6_HCEVDL_s3337	465	51.6	3.73	71.43	999.55
	RL6_HCEVDL_s3384	RL6_HCEVDL_s3384	480	59.51	1.03	17.18	240.42
	RL6_HCEVDL_s6718	RL6_HCEVDL_s6718	503	74.92	1.03	13.6	190.26
	RL6_HCEVDL_s7331	RL6_HCEVDL_s7331	453	46.28	1	21.39	299.37
	RL6_HCEVDL_s8532	RL6_HCEVDL_s8532	368	23.7	2.06	86	1203.41
	RL6_HCEVDL_s9357	RL6_HCEVDL_s9357	493	67.69	1.02	14.84	207.62
	RL6_HCEVDL_s9463	RL6_HCEVDL_s9463	491	66.35	4.19	62.49	874.43
	RL6_HCEVDL_s9810	RL6_HCEVDL_s9810	474	56.16	1.05	18.47	258.49
	RL6_HCEVDL_s9829	RL6_HCEVDL_s9829	476	57.25	1.03	17.82	249.32
	RL6_HCEVDL_s9862	RL6_HCEVDL_s9862	477	57.81	2.04	34.83	487.47
	RL6_HCEVDL_s9870	RL6_HCEVDL_s9870	477	57.81	2.39	40.88	572.1
	RL6_HCEVDL_s9872	RL6_HCEVDL_s9872	477	57.81	1.01	17.31	242.27
	RL6_HCEVDL_s9903	RL6_HCEVDL_s9903	471	54.58	9.06	164.13	2296.77
	RL6_HCEVDL_s9909	RL6_HCEVDL_s9909	472	55.1	1.04	18.61	260.43
	RL6_HCEVDL_s9916	RL6_HCEVDL_s9916	472	55.1	1.11	19.85	277.84
	RL6_HCEVDL_s9925	RL6_HCEVDL_s9925	470	54.07	8.66	158.32	2215.55
	RL6_HCEVDL_s9928	RL6_HCEVDL_s9928	470	54.07	1.01	18.41	257.64
	RL6_HCEVDL_s9936	RL6_HCEVDL_s9936	471	54.58	2.01	36.42	509.69
	RL6_HCEVDL_s9938	RL6_HCEVDL_s9938	470	54.07	1.35	24.68	345.41
	RL6_HCEVDL_s9941	RL6_HCEVDL_s9941	470	54.07	1	18.34	256.6
	RL6_HCEVDL_s9990	RL6_HCEVDL_s9990	473	55.63	1.02	18.07	252.92
HC TPMs						25031.8
	RL7_HFORVD_dn_rep_c14	RL7_HFORVD_dn_rep_c14	612	192.51	194.99	1870.92	25914.1
	RL7_HFORVD_dn_rep_c153	RL7_HFORVD_dn_rep_c153	497	81.73	18.94	428.16	5930.51
	RL7_HFORVD_dn_rep_c1919	RL7_HFORVD_dn_rep_c1919	476	67.09	2.08	57.4	794.99
	RL7_HFORVD_dn_rep_c194	RL7_HFORVD_dn_rep_c194	515	97.26	30.71	583.21	8078.04
	RL7_HFORVD_dn_rep_c6230	RL7_HFORVD_dn_rep_c6230	552	132.73	1.02	14.25	197.39
	RL7_HFORVD_dn_rep_c78	RL7_HFORVD_dn_rep_c78	509	91.86	43.78	880.25	12192.4
	RL7_HFORVD_dn_s1979	RL7_HFORVD_dn_s1979	415	40.47	1.25	56.92	788.42
	RL7_HFORVD_dn_s2082	RL7_HFORVD_dn_s2082	450	53.48	1.03	35.54	492.22
	RL7_HFORVD_dn_s2136	RL7_HFORVD_dn_s2136	472	64.7	2.18	62.23	861.99
	RL7_HFORVD_dn_s7714	RL7_HFORVD_dn_s7714	358	26.52	1.03	71.74	993.63
	RL7_HFORVD_rep_c123	RL7_HFORVD_rep_c123	616	196.51	14.53	136.54	1891.15
	RL7_HFORVD_rep_c151	RL7_HFORVD_rep_c151	506	89.23	14.37	297.43	4119.66
	RL7_HFORVD_rep_c1594	RL7_HFORVD_rep_c1594	386	32.57	1.06	60.17	833.45
	RL7_HFORVD_rep_c1672	RL7_HFORVD_rep_c1672	484	72.22	12.46	318.78	4415.38
	RL7_HFORVD_rep_c1733	RL7_HFORVD_rep_c1733	673	253.51	27.27	198.72	2752.54
	RL7_HFORVD_rep_c1756	RL7_HFORVD_rep_c1756	471	64.12	6.08	175.11	2425.49
	RL7_HFORVD_rep_c1778	RL7_HFORVD_rep_c1778	488	74.98	2.06	50.63	701.29
	RL7_HFORVD_rep_c1791	RL7_HFORVD_rep_c1791	449	53.03	2.1	73.1	1012.51
	RL7_HFORVD_rep_c1806	RL7_HFORVD_rep_c1806	587	167.52	2.38	26.24	363.4
	RL7_HFORVD_rep_c1828	RL7_HFORVD_rep_c1828	473	65.28	7.53	212.99	2950.15
	RL7_HFORVD_rep_c1859	RL7_HFORVD_rep_c1859	715	295.51	2.2	13.77	190.76
	RL7_HFORVD_rep_c1875	RL7_HFORVD_rep_c1875	511	93.64	3.87	76.42	1058.5
	RL7_HFORVD_rep_c1935	RL7_HFORVD_rep_c1935	560	140.63	7.07	92.8	1285.43
	RL7_HFORVD_rep_c1943	RL7_HFORVD_rep_c1943	393	34.3	1.17	62.77	869.38
	RL7_HFORVD_rep_c1985	RL7_HFORVD_rep_c1985	446	51.73	3.01	107.58	1490.05
	RL7_HFORVD_rep_c2058	RL7_HFORVD_rep_c2058	330	21.54	2	171.53	2375.9
	RL7_HFORVD_rep_c206	RL7_HFORVD_rep_c206	244	10.41	10.26	1820.98	25222.3
	RL7_HFORVD_rep_c236	RL7_HFORVD_rep_c236	771	351.51	25.52	134.12	1857.69
	RL7_HFORVD_rep_c298	RL7_HFORVD_rep_c298	483	71.55	10.26	264.84	3668.25
	RL7_HFORVD_rep_c300	RL7_HFORVD_rep_c300	526	107.51	113.28	1946.38	26959.4
	RL7_HFORVD_rep_c307	RL7_HFORVD_rep_c307	483	71.55	9.87	254.72	3528.19
	RL7_HFORVD_rep_c320	RL7_HFORVD_rep_c320	245	10.51	75.17	13209.4	182963
	RL7_HFORVD_rep_c364	RL7_HFORVD_rep_c364	533	114.19	2.06	33.28	461.01
	RL7_HFORVD_rep_c369	RL7_HFORVD_rep_c369	525	106.56	5.44	94.35	1306.79
	RL7_HFORVD_rep_c376	RL7_HFORVD_rep_c376	518	100.02	19.93	368.06	5097.93
	RL7_HFORVD_rep_c380	RL7_HFORVD_rep_c380	240	10	19.76	3650.06	50557
	RL7_HFORVD_rep_c409	RL7_HFORVD_rep_c409	607	187.51	17.49	172.32	2386.85
	RL7_HFORVD_rep_c5625	RL7_HFORVD_rep_c5625	470	63.55	2.08	60.36	836.09
	RL7_HFORVD_rep_c60	RL7_HFORVD_rep_c60	530	111.32	21.88	363.1	5029.29
	RL7_HFORVD_rep_c6087	RL7_HFORVD_rep_c6087	966	546.51	3.01	10.19	141.14
	RL7_HFORVD_rep_c61	RL7_HFORVD_rep_c61	585	165.52	27.05	301.9	4181.56
	RL7_HFORVD_s1211	RL7_HFORVD_s1211	420	42.05	1.31	57.44	795.67
	RL7_HFORVD_s1376	RL7_HFORVD_s1376	439	48.85	1.36	51.37	711.52
	RL7_HFORVD_s1624	RL7_HFORVD_s1624	293	16.14	1.08	124.08	1718.66
	RL7_HFORVD_s1656	RL7_HFORVD_s1656	297	16.67	1.03	113.76	1575.75
	RL7_HFORVD_s1688	RL7_HFORVD_s1688	413	39.86	2.81	130.19	1803.23
	RL7_HFORVD_s1718	RL7_HFORVD_s1718	449	53.03	1.01	35.18	487.26
	RL7_HFORVD_s1737	RL7_HFORVD_s1737	445	51.31	2.3	82.95	1148.91
	RL7_HFORVD_s1785	RL7_HFORVD_s1785	459	57.72	1.01	32.27	446.93
	RL7_HFORVD_s1810	RL7_HFORVD_s1810	460	58.21	3.78	119.91	1660.89
	RL7_HFORVD_s1834	RL7_HFORVD_s1834	459	57.72	1.69	54.16	750.15
	RL7_HFORVD_s1925	RL7_HFORVD_s1925	459	57.72	1.05	33.6	465.42
	RL7_HFORVD_s1950	RL7_HFORVD_s1950	458	57.22	1.04	33.6	465.35
	RL7_HFORVD_s1966	RL7_HFORVD_s1966	409	38.67	1.09	52.25	723.78
	RL7_HFORVD_s1984	RL7_HFORVD_s1984	436	47.68	1.02	39.45	546.45
	RL7_HFORVD_s1993	RL7_HFORVD_s1993	413	39.86	2.08	96.2	1332.42
	RL7_HFORVD_s1995	RL7_HFORVD_s1995	453	54.84	2.1	70.66	978.66
	RL7_HFORVD_s2016	RL7_HFORVD_s2016	455	55.78	9.7	321.09	4447.42
	RL7_HFORVD_s2023	RL7_HFORVD_s2023	298	16.81	1	109.91	1522.38
	RL7_HFORVD_s2033	RL7_HFORVD_s2033	388	33.05	1.02	57.03	789.89
	RL7_HFORVD_s2044	RL7_HFORVD_s2044	472	64.7	1.94	55.45	768
	RL7_HFORVD_s2049	RL7_HFORVD_s2049	352	25.38	1.05	76.74	1062.91
	RL7_HFORVD_s2050	RL7_HFORVD_s2050	390	33.54	2.49	136.97	1897.23
	RL7_HFORVD_s2056	RL7_HFORVD_s2056	251	11.14	2.02	335.57	4647.93
	RL7_HFORVD_s2057	RL7_HFORVD_s2057	285	15.11	1.03	126.01	1745.35
	RL7_HFORVD_s2065	RL7_HFORVD_s2065	471	64.12	1.01	29.04	402.18
	RL7_HFORVD_s2102	RL7_HFORVD_s2102	199	6.28	1.72	505.44	7000.84
	RL7_HFORVD_s2147	RL7_HFORVD_s2147	465	60.8	1.01	30.63	424.23
	RL7_HFORVD_s2148	RL7_HFORVD_s2148	477	67.7	2.01	54.82	759.3
	RL7_HFORVD_s398	RL7_HFORVD_s398	428	44.75	2.01	82.87	1147.8
	RL7_HFORVD_s402	RL7_HFORVD_s402	396	35.07	1.08	56.87	787.71
	RL7_HFORVD_s6773	RL7_HFORVD_s6773	466	61.34	1.52	45.92	636.02
	RL7_HFORVD_s6777	RL7_HFORVD_s6777	466	61.34	1.35	40.57	561.87
	RL7_HFORVD_s6783	RL7_HFORVD_s6783	466	61.34	1.49	44.8	620.48
	RL7_HFORVD_s6792	RL7_HFORVD_s6792	469	62.99	1.04	30.49	422.38
	RL7_HFORVD_s6814	RL7_HFORVD_s6814	468	62.43	1	29.72	411.66
	RL7_HFORVD_s6828	RL7_HFORVD_s6828	462	59.23	1.63	50.79	703.5
	RL7_HFORVD_s6829	RL7_HFORVD_s6829	462	59.23	1.04	32.4	448.82
	RL7_HFORVD_s6875	RL7_HFORVD_s6875	465	60.8	3.3	100.38	1390.3
	RL7_HFORVD_s6899	RL7_HFORVD_s6899	464	60.27	1.01	30.87	427.54
	RL7_HFORVD_s6928	RL7_HFORVD_s6928	475	66.48	1.01	27.99	387.75
	RL7_HFORVD_s6950	RL7_HFORVD_s6950	479	68.95	3.23	86.4	1196.75
	RL7_HFORVD_s6998	RL7_HFORVD_s6998	474	65.88	1.01	28.21	390.77
	RL7_HFORVD_s7009	RL7_HFORVD_s7009	474	65.88	1	28.07	388.83
	RL7_HFORVD_s7019	RL7_HFORVD_s7019	473	65.28	2.43	68.86	953.79
	RL7_HFORVD_s7468	RL7_HFORVD_s7468	326	20.9	1	88.37	1224.06
	RL7_HFORVD_s7588	RL7_HFORVD_s7588	321	20.12	1.07	98.49	1364.15
	RL7_HFORVD_s7668	RL7_HFORVD_s7668	389	33.3	2	111.19	1540.05
	RL7_HFORVD_s7684	RL7_HFORVD_s7684	362	27.31	1.01	68.27	945.66
	RL7_HFORVD_s7716	RL7_HFORVD_s7716	372	29.39	1.28	80.41	1113.8
	RL7_HFORVD_s7841	RL7_HFORVD_s7841	234	9.4	5.44	1069.18	14809.2
	RL7_HFORVD_s7865	RL7_HFORVD_s7865	283	14.85	67.67	8414.76	116553
	RL7_HFORVD_s7973	RL7_HFORVD_s7973	448	52.59	2.01	70.49	976.39
	RL7_HFORVD_s8011	RL7_HFORVD_s8011	435	47.3	2.13	83.3	1153.72
	RL7_HFORVD_s8109	RL7_HFORVD_s8109	451	53.93	1.08	37.11	514.05
	RL7_HFORVD_s8123	RL7_HFORVD_s8123	452	54.38	5.37	182.28	2524.8
	RL7_HFORVD_s8139	RL7_HFORVD_s8139	454	55.31	3.21	107.14	1484.05
	RL7_HFORVD_s8143	RL7_HFORVD_s8143	454	55.31	15.66	523.16	7246.25
	RL7_HFORVD_s8178	RL7_HFORVD_s8178	412	39.55	1.16	54.12	749.6
	RL7_HFORVD_s8208	RL7_HFORVD_s8208	415	40.47	1.99	90.66	1255.74
	RL7_HFORVD_s8260	RL7_HFORVD_s8260	395	34.81	1.03	54.57	755.88
HF TPMs						43703.7
SF3
	RL6_HCEVDL_c1506	RL6_HCEVDL_c1506	476	57.25	2.97	51.26	717.32
	RL6_HCEVDL_c392	RL6_HCEVDL_c392	739	305.27	19	61.56	861.5
HC TPM						112.82
	RL7_HFORVD_c2991	RL7_HFORVD_c2991	420	42.05	4	175.71	2433.77
	RL7_HFORVD_c480	RL7_HFORVD_c480	429	45.1	8.37	342.82	4748.43
	RL7_HFORVD_c5866	RL7_HFORVD_c5866	434	46.93	1.58	62.11	860.3
HF TPM						580.64
SF4	RL6_HCEVDL_c719	RL6_HCEVDL_c719	1434	1000.27	14.06	13.9	194.5
	RL6_HCEVDL_dn_rep_c1098	RL6_HCEVDL_dn_rep_c1098	954	520.27	4.06	7.72	108.07
	RL6_HCEVDL_dn_rep_c1900	RL6_HCEVDL_dn_rep_c1900	1214	780.27	10.06	12.75	178.45
	RL6_HCEVDL_dn_rep_c2102	RL6_HCEVDL_dn_rep_c2102	515	84.54	2.04	23.85	333.7
	RL6_HCEVDL_dn_rep_c2121	RL6_HCEVDL_dn_rep_c2121	568	134.38	32.43	238.67	3339.91
	RL6_HCEVDL_dn_rep_c232	RL6_HCEVDL_dn_rep_c232	499	71.93	77.35	1063.44	14881.7
	RL6_HCEVDL_dn_rep_c233	RL6_HCEVDL_dn_rep_c233	526	94.18	18.04	189.46	2651.24
	RL6_HCEVDL_dn_rep_c2401	RL6_HCEVDL_dn_rep_c2401	1014	580.27	3.02	5.14	71.94
	RL6_HCEVDL_dn_rep_c2437	RL6_HCEVDL_dn_rep_c2437	582	148.3	4.2	28.01	392.01
	RL6_HCEVDL_dn_rep_c2801	RL6_HCEVDL_dn_rep_c2801	991	557.27	8.19	14.54	203.45
	RL6_HCEVDL_dn_rep_c289	RL6_HCEVDL_dn_rep_c289	561	127.48	60.31	467.89	6547.7
	RL6_HCEVDL_dn_rep_c3428	RL6_HCEVDL_dn_rep_c3428	685	251.27	3.12	12.29	171.92
	RL6_HCEVDL_dn_rep_c396	RL6_HCEVDL_dn_rep_c396	651	217.27	95.72	435.68	6096.92
	RL6_HCEVDL_dn_rep_c4014	RL6_HCEVDL_dn_rep_c4014	429	37.72	1.66	43.5	608.69
	RL6_HCEVDL_dn_rep_c407	RL6_HCEVDL_dn_rep_c407	505	76.45	7.44	96.25	1346.89
	RL6_HCEVDL_dn_rep_c4080	RL6_HCEVDL_dn_rep_c4080	530	97.82	26.88	271.7	3802.14
	RL6_HCEVDL_dn_rep_c4151	RL6_HCEVDL_dn_rep_c4151	821	387.27	23.51	60.04	840.23
	RL6_HCEVDL_dn_rep_c54	RL6_HCEVDL_dn_rep_c54	515	84.54	109.79	1284.31	17972.6
	RL6_HCEVDL_dn_rep_c588	RL6_HCEVDL_dn_rep_c588	528	96	0	0	0
	RL6_HCEVDL_dn_rep_c594	RL6_HCEVDL_dn_rep_c594	576	142.32	54.68	379.94	5316.9
	RL6_HCEVDL_dn_rep_c597	RL6_HCEVDL_dn_rep_c597	566	132.41	6.4	47.77	668.56
	RL6_HCEVDL_dn_rep_c601	RL6_HCEVDL_dn_rep_c601	470	54.07	6.62	121.11	1694.79
	RL6_HCEVDL_dn_rep_c7	RL6_HCEVDL_dn_rep_c7	701	267.27	849.02	3141.59	43963.4
	RL6_HCEVDL_dn_rep_c79	RL6_HCEVDL_dn_rep_c79	500	72.67	107.47	1462.53	20466.6
	RL6_HCEVDL_dn_rep_c8	RL6_HCEVDL_dn_rep_c8	726	292.27	664.34	2247.96	31457.9
	RL6_HCEVDL_dn_rep_c8916	RL6_HCEVDL_dn_rep_c8916	812	378.27	2.04	5.33	74.56
	RL6_HCEVDL_dn_rep_c97	RL6_HCEVDL_dn_rep_c97	542	109.08	148.69	1348.13	18865.7
	RL6_HCEVDL_dn_s10959	RL6_HCEVDL_dn_s10959	504	75.68	1.01	13.26	185.54
	RL6_HCEVDL_dn_s11840	RL6_HCEVDL_dn_s11840	390	27.9	1.02	36.24	507.09
	RL6_HCEVDL_dn_s4028	RL6_HCEVDL_dn_s4028	396	29.19	1.02	34.61	484.31
	RL6_HCEVDL_dn_s9243	RL6_HCEVDL_dn_s9243	493	67.69	2.75	40.18	562.22
	RL6_HCEVDL_dn_s9498	RL6_HCEVDL_dn_s9498	490	65.69	1.02	15.35	214.77
	RL6_HCEVDL_dn_s9731	RL6_HCEVDL_dn_s9731	498	71.21	2.12	29.37	411.07
	RL6_HCEVDL_rep_c107	RL6_HCEVDL_rep_c107	567	133.39	15.7	116.41	1629.05
	RL6_HCEVDL_rep_c1437	RL6_HCEVDL_rep_c1437	505	76.45	0	0	0
	RL6_HCEVDL_rep_c1614	RL6_HCEVDL_rep_c1614	1379	945.27	4.1	4.29	60.08
	RL6_HCEVDL_rep_c1701	RL6_HCEVDL_rep_c1701	500	72.67	2.73	37.15	519.86
	RL6_HCEVDL_rep_c1773	RL6_HCEVDL_rep_c1773	928	494.27	3.03	6.06	84.75
	RL6_HCEVDL_rep_c1934	RL6_HCEVDL_rep_c1934	409	32.22	2.53	77.64	1086.52
	RL6_HCEVDL_rep_c2048	RL6_HCEVDL_rep_c2048	659	225.27	25.67	112.71	1577.33
	RL6_HCEVDL_rep_c2179	RL6_HCEVDL_rep_c2179	494	68.38	3.61	52.24	731.07
	RL6_HCEVDL_rep_c2483	RL6_HCEVDL_rep_c2483	503	74.92	1	13.23	185.21
	RL6_HCEVDL_rep_c2484	RL6_HCEVDL_rep_c2484	843	409.27	5.12	12.38	173.24
	RL6_HCEVDL_rep_c2536	RL6_HCEVDL_rep_c2536	516	85.39	12.67	146.7	2052.85
	RL6_HCEVDL_rep_c2576	RL6_HCEVDL_rep_c2576	486	63.12	3.07	48.15	673.77
	RL6_HCEVDL_rep_c2827	RL6_HCEVDL_rep_c2827	815	381.27	9.87	25.6	358.23
	RL6_HCEVDL_rep_c2921	RL6_HCEVDL_rep_c2921	2007	1573.27	10.18	6.4	89.52
	RL6_HCEVDL_rep_c2950	RL6_HCEVDL_rep_c2950	566	132.41	7.75	57.92	810.53
	RL6_HCEVDL_rep_c2962	RL6_HCEVDL_rep_c2962	493	67.69	3.34	48.78	682.56
	RL6_HCEVDL_rep_c2977	RL6_HCEVDL_rep_c2977	410	32.47	7.8	237.74	3326.9
	RL6_HCEVDL_rep_c2988	RL6_HCEVDL_rep_c2988	923	489.27	47.38	95.77	1340.15
	RL6_HCEVDL_rep_c3014	RL6_HCEVDL_rep_c3014	841	407.27	5.07	12.32	172.41
	RL6_HCEVDL_rep_c3108	RL6_HCEVDL_rep_c3108	509	79.6	13.18	163.79	2292.11
	RL6_HCEVDL_rep_c3305	RL6_HCEVDL_rep_c3305	429	37.72	16.82	440.87	6169.47
	RL6_HCEVDL_rep_c3482	RL6_HCEVDL_rep_c3482	484	61.89	6.8	108.62	1520.05
	RL6_HCEVDL_rep_c3540	RL6_HCEVDL_rep_c3540	528	96	5.94	61.17	856.07
	RL6_HCEVDL_rep_c3561	RL6_HCEVDL_rep_c3561	544	110.99	68.24	608.08	8509.5
	RL6_HCEVDL_rep_c3784	RL6_HCEVDL_rep_c3784	422	35.66	1.02	28.39	397.26
	RL6_HCEVDL_rep_c3806	RL6_HCEVDL_rep_c3806	555	121.61	2.76	22.4	313.53
	RL6_HCEVDL_rep_c3852	RL6_HCEVDL_rep_c3852	605	171.27	30.94	178.67	2500.33
	RL6_HCEVDL_rep_c3866	RL6_HCEVDL_rep_c3866	582	148.3	18.37	122.51	1714.37
	RL6_HCEVDL_rep_c3930	RL6_HCEVDL_rep_c3930	571	137.35	5.47	39.4	551.29
	RL6_HCEVDL_rep_c3943	RL6_HCEVDL_rep_c3943	512	82.03	1.12	13.47	188.5
	RL6_HCEVDL_rep_c3956	RL6_HCEVDL_rep_c3956	511	81.21	12.91	157.16	2199.35
	RL6_HCEVDL_rep_c3957	RL6_HCEVDL_rep_c3957	498	71.21	4.26	59.13	827.53
	RL6_HCEVDL_rep_c3962	RL6_HCEVDL_rep_c3962	501	73.41	3.98	53.6	750.08
	RL6_HCEVDL_rep_c3963	RL6_HCEVDL_rep_c3963	539	106.23	3.02	28.09	393.05
	RL6_HCEVDL_rep_c3975	RL6_HCEVDL_rep_c3975	481	60.1	2.67	43.94	614.83
	RL6_HCEVDL_rep_c3979	RL6_HCEVDL_rep_c3979	565	131.42	6.05	45.51	636.91
	RL6_HCEVDL_rep_c4004	RL6_HCEVDL_rep_c4004	515	84.54	1.21	14.14	197.83
	RL6_HCEVDL_rep_c4006	RL6_HCEVDL_rep_c4006	447	43.9	6.8	153.28	2144.94
	RL6_HCEVDL_rep_c4008	RL6_HCEVDL_rep_c4008	508	78.8	28.23	354.32	4958.32
	RL6_HCEVDL_rep_c4010	RL6_HCEVDL_rep_c4010	501	73.41	1	13.54	189.42
	RL6_HCEVDL_rep_c4017	RL6_HCEVDL_rep_c4017	517	86.24	9.19	105.43	1475.41
	RL6_HCEVDL_rep_c4041	RL6_HCEVDL_rep_c4041	667	233.27	24.97	105.85	1481.29
	RL6_HCEVDL_rep_c4054	RL6_HCEVDL_rep_c4054	521	89.72	4.14	45.63	638.52
	RL6_HCEVDL_rep_c4055	RL6_HCEVDL_rep_c4055	597	163.28	7.06	42.74	598.1
	RL6_HCEVDL_rep_c4068	RL6_HCEVDL_rep_c4068	628	194.27	2.47	12.56	175.82
	RL6_HCEVDL_rep_c4121	RL6_HCEVDL_rep_c4121	509	79.6	47.94	595.67	8335.86
	RL6_HCEVDL_rep_c4131	RL6_HCEVDL_rep_c4131	499	71.93	2.29	31.49	440.61
	RL6_HCEVDL_rep_c4148	RL6_HCEVDL_rep_c4148	586	152.29	11.41	74.07	1036.55
	RL6_HCEVDL_rep_c4149	RL6_HCEVDL_rep_c4149	507	78.01	5.3	67.23	940.86
	RL6_HCEVDL_rep_c4150	RL6_HCEVDL_rep_c4150	488	64.39	4.36	67.04	938.09
	RL6_HCEVDL_rep_c4153	RL6_HCEVDL_rep_c4153	437	40.3	3.75	92.08	1288.5
	RL6_HCEVDL_rep_c4167	RL6_HCEVDL_rep_c4167	532	99.66	15.28	151.62	2121.79
	RL6_HCEVDL_rep_c4180	RL6_HCEVDL_rep_c4180	359	22.19	1.22	54.57	763.64
	RL6_HCEVDL_rep_c474	RL6_HCEVDL_rep_c474	488	64.39	265.78	4082.03	57123.9
	RL6_HCEVDL_rep_c481	RL6_HCEVDL_rep_c481	551	117.73	38.36	322.23	4509.28
	RL6_HCEVDL_rep_c485	RL6_HCEVDL_rep_c485	542	109.08	36.95	335.05	4688.66
	RL6_HCEVDL_rep_c535	RL6_HCEVDL_rep_c535	470	54.07	2.98	54.51	762.79
	RL6_HCEVDL_rep_c568	RL6_HCEVDL_rep_c568	489	65.03	3.56	54.12	757.42
	RL6_HCEVDL_rep_c583	RL6_HCEVDL_rep_c583	434	39.31	4.31	108.5	1518.28
	RL6_HCEVDL_rep_c7333	RL6_HCEVDL_rep_c7333	548	114.83	29.06	250.3	3502.76
	RL6_HCEVDL_rep_c8889	RL6_HCEVDL_rep_c8889	874	440.27	2.02	4.54	63.57
	RL6_HCEVDL_rep_c8992	RL6_HCEVDL_rep_c8992	577	143.31	1.07	7.38	103.31
	RL6_HCEVDL_rep_c9059	RL6_HCEVDL_rep_c9059	1004	570.27	2.08	3.61	50.58
	RL6_HCEVDL_rep_c9072	RL6_HCEVDL_rep_c9072	1024	590.27	3.07	5.14	71.92
	RL6_HCEVDL_rep_c9082	RL6_HCEVDL_rep_c9082	942	508.27	2.02	3.94	55.1
	RL6_HCEVDL_rep_c9113	RL6_HCEVDL_rep_c9113	810	376.27	2.01	5.27	73.78
	RL6_HCEVDL_s10019	RL6_HCEVDL_s10019	485	62.5	3.03	48.01	671.83
	RL6_HCEVDL_s10028	RL6_HCEVDL_s10028	483	61.29	5.94	95.9	1342.06
	RL6_HCEVDL_s10032	RL6_HCEVDL_s10032	483	61.29	1.07	17.34	242.66
	RL6_HCEVDL_s10092	RL6_HCEVDL_s10092	487	63.75	5.26	81.62	1142.13
	RL6_HCEVDL_s10103	RL6_HCEVDL_s10103	485	62.5	2.59	41.04	574.3
	RL6_HCEVDL_s10129	RL6_HCEVDL_s10129	480	59.51	1.1	18.28	255.74
	RL6_HCEVDL_s10164	RL6_HCEVDL_s10164	479	58.94	1.01	16.9	236.51
	RL6_HCEVDL_s10184	RL6_HCEVDL_s10184	482	60.69	4.18	68.05	952.32
	RL6_HCEVDL_s10195	RL6_HCEVDL_s10195	482	60.69	2.08	33.91	474.55
	RL6_HCEVDL_s10223	RL6_HCEVDL_s10223	481	60.1	1.01	16.62	232.51
	RL6_HCEVDL_s10233	RL6_HCEVDL_s10233	482	60.69	1.09	17.78	248.83
	RL6_HCEVDL_s10290	RL6_HCEVDL_s10290	527	95.09	0	0	0
	RL6_HCEVDL_s10426	RL6_HCEVDL_s10426	520	88.84	0	0	0
	RL6_HCEVDL_s10629	RL6_HCEVDL_s10629	609	175.27	1	5.66	79.25
	RL6_HCEVDL_s10830	RL6_HCEVDL_s10830	509	79.6	2.47	30.72	429.95
	RL6_HCEVDL_s10831	RL6_HCEVDL_s10831	509	79.6	2.35	29.18	408.33
	RL6_HCEVDL_s10845	RL6_HCEVDL_s10845	508	78.8	2.27	28.52	399.12
	RL6_HCEVDL_s10852	RL6_HCEVDL_s10852	507	78.01	6.13	77.71	1087.44
	RL6_HCEVDL_s10910	RL6_HCEVDL_s10910	509	79.6	1.19	14.77	206.67
	RL6_HCEVDL_s10934	RL6_HCEVDL_s10934	504	75.68	1.06	13.81	193.28
	RL6_HCEVDL_s10935	RL6_HCEVDL_s10935	504	75.68	1.05	13.73	192.1
	RL6_HCEVDL_s10941	RL6_HCEVDL_s10941	504	75.68	18.74	244.93	3427.6
	RL6_HCEVDL_s11019	RL6_HCEVDL_s11019	505	76.45	1.02	13.17	184.28
	RL6_HCEVDL_s11023	RL6_HCEVDL_s11023	505	76.45	8.51	110.12	1541.03
	RL6_HCEVDL_s11024	RL6_HCEVDL_s11024	505	76.45	1.01	13.11	183.45
	RL6_HCEVDL_s11152	RL6_HCEVDL_s11152	513	82.86	2.01	23.98	335.61
	RL6_HCEVDL_s11271	RL6_HCEVDL_s11271	357	21.87	1.08	48.66	680.9
	RL6_HCEVDL_s11303	RL6_HCEVDL_s11303	360	22.35	1	44.25	619.19
	RL6_HCEVDL_s11402	RL6_HCEVDL_s11402	368	23.7	1	41.72	583.83
	RL6_HCEVDL_s11422	RL6_HCEVDL_s11422	371	24.23	1.04	42.51	594.91
	RL6_HCEVDL_s11438	RL6_HCEVDL_s11438	333	18.31	1.02	54.93	768.67
	RL6_HCEVDL_s11530	RL6_HCEVDL_s11530	325	17.23	1.03	59.28	829.61
	RL6_HCEVDL_s11549	RL6_HCEVDL_s11549	353	21.23	1.04	48.28	675.62
	RL6_HCEVDL_s11611	RL6_HCEVDL_s11611	401	30.31	1.03	33.56	469.57
	RL6_HCEVDL_s11629	RL6_HCEVDL_s11629	403	30.77	1.77	56.76	794.26
	RL6_HCEVDL_s11642	RL6_HCEVDL_s11642	396	29.19	1.06	36.04	504.35
	RL6_HCEVDL_s11648	RL6_HCEVDL_s11648	400	30.08	1.01	33.07	462.8
	RL6_HCEVDL_s11671	RL6_HCEVDL_s11671	408	31.97	4.67	144.56	2023
	RL6_HCEVDL_s11690	RL6_HCEVDL_s11690	410	32.47	1.12	34.21	478.76
	RL6_HCEVDL_s11741	RL6_HCEVDL_s11741	387	27.28	1.13	40.89	572.22
	RL6_HCEVDL_s11801	RL6_HCEVDL_s11801	394	28.75	1.01	34.89	488.19
	RL6_HCEVDL_s1188	RL6_HCEVDL_s1188	463	50.66	1.11	21.58	302.05
	RL6_HCEVDL_s12146	RL6_HCEVDL_s12146	291	13.17	1.15	86.18	1206.04
	RL6_HCEVDL_s12198	RL6_HCEVDL_s12198	272	11.19	1.08	95.53	1336.79
	RL6_HCEVDL_s12487	RL6_HCEVDL_s12487	454	46.69	1.01	21.39	299.4
	RL6_HCEVDL_s12510	RL6_HCEVDL_s12510	458	48.4	0.77	15.72	220.01
	RL6_HCEVDL_s12558	RL6_HCEVDL_s12558	447	43.9	6.11	137.63	1926.02
	RL6_HCEVDL_s12560	RL6_HCEVDL_s12560	447	43.9	3.71	83.66	1170.67
	RL6_HCEVDL_s12600	RL6_HCEVDL_s12600	453	46.28	5.78	123.44	1727.42
	RL6_HCEVDL_s12646	RL6_HCEVDL_s12646	467	52.57	1.92	36.21	506.66
	RL6_HCEVDL_s12662	RL6_HCEVDL_s12662	465	51.6	2.61	49.95	699.06
	RL6_HCEVDL_s12738	RL6_HCEVDL_s12738	460	49.29	4.28	85.96	1202.98
	RL6_HCEVDL_s12753	RL6_HCEVDL_s12753	463	50.66	2.09	40.73	570.02
	RL6_HCEVDL_s12768	RL6_HCEVDL_s12768	462	50.2	2.64	51.96	727.19
	RL6_HCEVDL_s12777	RL6_HCEVDL_s12777	426	36.82	1.01	27.16	380.03
	RL6_HCEVDL_s12790	RL6_HCEVDL_s12790	426	36.82	1.02	27.44	383.97
	RL6_HCEVDL_s12811	RL6_HCEVDL_s12811	424	36.23	1.38	37.75	528.2
	RL6_HCEVDL_s12821	RL6_HCEVDL_s12821	430	38.03	2.93	76.31	1067.91
	RL6_HCEVDL_s12829	RL6_HCEVDL_s12829	431	38.35	32.76	845.01	11825.1
	RL6_HCEVDL_s12835	RL6_HCEVDL_s12835	431	38.35	1.02	26.22	366.93
	RL6_HCEVDL_s12855	RL6_HCEVDL_s12855	429	37.72	1.36	35.62	498.49
	RL6_HCEVDL_s12934	RL6_HCEVDL_s12934	419	34.82	1.02	28.84	403.58
	RL6_HCEVDL_s13004	RL6_HCEVDL_s13004	443	42.41	1.09	25.52	357.08
	RL6_HCEVDL_s1302	RL6_HCEVDL_s1302	366	23.36	1	42.45	594.09
	RL6_HCEVDL_s1508	RL6_HCEVDL_s1508	469	53.56	2.01	37.08	518.83
	RL6_HCEVDL_s1571	RL6_HCEVDL_s1571	418	34.55	2.07	59.16	827.83
	RL6_HCEVDL_s1732	RL6_HCEVDL_s1732	489	65.03	2.05	31.12	435.5
	RL6_HCEVDL_s1815	RL6_HCEVDL_s1815	464	51.13	1	19.39	271.4
	RL6_HCEVDL_s1912	RL6_HCEVDL_s1912	439	40.99	4.17	100.51	1406.59
	RL6_HCEVDL_s1956	RL6_HCEVDL_s1956	417	34.28	1.09	31.47	440.45
	RL6_HCEVDL_s1974	RL6_HCEVDL_s1974	503	74.92	1	13.26	185.54
	RL6_HCEVDL_s1995	RL6_HCEVDL_s1995	482	60.69	1.01	16.4	229.56
	RL6_HCEVDL_s2021	RL6_HCEVDL_s2021	407	31.73	1.12	35.04	490.28
	RL6_HCEVDL_s2137	RL6_HCEVDL_s2137	431	38.35	2.07	53.37	746.88
	RL6_HCEVDL_s2197	RL6_HCEVDL_s2197	504	75.68	4.69	61.28	857.58
	RL6_HCEVDL_s2245	RL6_HCEVDL_s2245	508	78.8	18.33	230.06	3219.53
	RL6_HCEVDL_s2271	RL6_HCEVDL_s2271	478	58.37	15.56	263.71	3690.31
	RL6_HCEVDL_s2328	RL6_HCEVDL_s2328	508	78.8	1.01	12.63	176.78
	RL6_HCEVDL_s2468	RL6_HCEVDL_s2468	466	52.08	2.08	39.45	552.06
	RL6_HCEVDL_s2557	RL6_HCEVDL_s2557	462	50.2	4.4	86.67	1212.83
	RL6_HCEVDL_s2644	RL6_HCEVDL_s2644	492	67.02	6.23	91.9	1286.06
	RL6_HCEVDL_s2700	RL6_HCEVDL_s2700	492	67.02	1.03	15.27	213.65
	RL6_HCEVDL_s2815	RL6_HCEVDL_s2815	437	40.3	1.04	25.61	358.35
	RL6_HCEVDL_s2866	RL6_HCEVDL_s2866	386	27.08	1.02	37.27	521.62
	RL6_HCEVDL_s2897	RL6_HCEVDL_s2897	434	39.31	1.07	26.91	376.62
	RL6_HCEVDL_s3002	RL6_HCEVDL_s3002	407	31.73	1.03	32.08	448.99
	RL6_HCEVDL_s3029	RL6_HCEVDL_s3029	487	63.75	12.62	195.81	2740.16
	RL6_HCEVDL_s3065	RL6_HCEVDL_s3065	485	62.5	1	15.89	222.34
	RL6_HCEVDL_s3282	RL6_HCEVDL_s3282	497	70.49	1.01	14.18	198.48
	RL6_HCEVDL_s3391	RL6_HCEVDL_s3391	494	68.38	8.84	127.91	1790.01
	RL6_HCEVDL_s3512	RL6_HCEVDL_s3512	495	69.07	2.03	29.02	406.12
	RL6_HCEVDL_s3659	RL6_HCEVDL_s3659	489	65.03	2.05	31.11	435.37
	RL6_HCEVDL_s3717	RL6_HCEVDL_s3717	476	57.25	1.32	22.84	319.68
	RL6_HCEVDL_s3765	RL6_HCEVDL_s3765	500	72.67	15.93	216.73	3032.9
	RL6_HCEVDL_s3841	RL6_HCEVDL_s3841	489	65.03	12.95	196.98	2756.53
	RL6_HCEVDL_s3912	RL6_HCEVDL_s3912	504	75.68	2.08	27.17	380.28
	RL6_HCEVDL_s3913	RL6_HCEVDL_s3913	482	60.69	1.01	16.51	230.99
	RL6_HCEVDL_s3919	RL6_HCEVDL_s3919	485	62.5	3.32	52.48	734.41
	RL6_HCEVDL_s3920	RL6_HCEVDL_s3920	496	69.78	1.01	14.29	199.96
	RL6_HCEVDL_s3921	RL6_HCEVDL_s3921	435	39.64	2.36	58.91	824.44
	RL6_HCEVDL_s3926	RL6_HCEVDL_s3926	501	73.41	23.64	318.49	4456.95
	RL6_HCEVDL_s3928	RL6_HCEVDL_s3928	503	74.92	1.01	13.27	185.7
	RL6_HCEVDL_s3931	RL6_HCEVDL_s3931	381	26.09	2.02	76.55	1071.18
	RL6_HCEVDL_s3939	RL6_HCEVDL_s3939	501	73.41	102.36	1378.93	19296.8
	RL6_HCEVDL_s3944	RL6_HCEVDL_s3944	435	39.64	1.04	26.02	364.1
	RL6_HCEVDL_s3949	RL6_HCEVDL_s3949	359	22.19	1.12	50.06	700.53
	RL6_HCEVDL_s3952	RL6_HCEVDL_s3952	497	70.49	8.06	113.03	1581.75
	RL6_HCEVDL_s3955	RL6_HCEVDL_s3955	533	100.59	3.3	32.46	454.27
	RL6_HCEVDL_s3967	RL6_HCEVDL_s3967	444	42.78	1.22	28.17	394.16
	RL6_HCEVDL_s3972	RL6_HCEVDL_s3972	503	74.92	1.02	13.52	189.22
	RL6_HCEVDL_s3976	RL6_HCEVDL_s3976	449	44.67	1.05	23.26	325.47
	RL6_HCEVDL_s3977	RL6_HCEVDL_s3977	478	58.37	4.91	83.13	1163.26
	RL6_HCEVDL_s3978	RL6_HCEVDL_s3978	453	46.28	2.04	43.51	608.84
	RL6_HCEVDL_s3982	RL6_HCEVDL_s3982	383	26.48	1.28	47.9	670.31
	RL6_HCEVDL_s3991	RL6_HCEVDL_s3991	434	39.31	1.01	25.3	354.11
	RL6_HCEVDL_s3997	RL6_HCEVDL_s3997	506	77.23	44.73	572.83	8016.12
	RL6_HCEVDL_s3998	RL6_HCEVDL_s3998	444	42.78	0	0	0
	RL6_HCEVDL_s4005	RL6_HCEVDL_s4005	466	52.08	1.01	19.1	267.27
	RL6_HCEVDL_s4011	RL6_HCEVDL_s4011	429	37.72	2.46	64.56	903.42
	RL6_HCEVDL_s4015	RL6_HCEVDL_s4015	487	63.75	7.52	116.58	1631.42
	RL6_HCEVDL_s402	RL6_HCEVDL_s402	469	53.56	1.12	20.76	290.48
	RL6_HCEVDL_s4021	RL6_HCEVDL_s4021	511	81.21	2.47	30.13	421.66
	RL6_HCEVDL_s4024	RL6_HCEVDL_s4024	458	48.4	1.01	20.55	287.56
	RL6_HCEVDL_s4030	RL6_HCEVDL_s4030	421	35.38	1.72	48.22	674.74
	RL6_HCEVDL_s4033	RL6_HCEVDL_s4033	477	57.81	1.01	17.33	242.5
	RL6_HCEVDL_s4035	RL6_HCEVDL_s4035	503	74.92	1.01	13.28	185.88
	RL6_HCEVDL_s4038	RL6_HCEVDL_s4038	465	51.6	1.13	21.68	303.38
	RL6_HCEVDL_s4042	RL6_HCEVDL_s4042	416	34.01	1.05	30.39	425.25
	RL6_HCEVDL_s4043	RL6_HCEVDL_s4043	411	32.72	2.53	76.48	1070.27
	RL6_HCEVDL_s4056	RL6_HCEVDL_s4056	332	18.17	1.17	63.84	893.45
	RL6_HCEVDL_s4058	RL6_HCEVDL_s4058	471	54.58	1.12	20.31	284.28
	RL6_HCEVDL_s4066	RL6_HCEVDL_s4066	400	30.08	1.18	38.91	544.54
	RL6_HCEVDL_s4070	RL6_HCEVDL_s4070	476	57.25	1.49	25.66	359.12
	RL6_HCEVDL_s4077	RL6_HCEVDL_s4077	503	74.92	1	13.22	184.98
	RL6_HCEVDL_s4079	RL6_HCEVDL_s4079	500	72.67	2.04	27.82	389.28
	RL6_HCEVDL_s4082	RL6_HCEVDL_s4082	503	74.92	2.11	27.83	389.48
	RL6_HCEVDL_s4084	RL6_HCEVDL_s4084	411	32.72	1	30.23	422.98
	RL6_HCEVDL_s4085	RL6_HCEVDL_s4085	394	28.75	1.39	47.75	668.16
	RL6_HCEVDL_s4093	RL6_HCEVDL_s4093	315	15.96	1.02	63.29	885.74
	RL6_HCEVDL_s4099	RL6_HCEVDL_s4099	457	47.96	1.07	22.11	309.38
	RL6_HCEVDL_s4103	RL6_HCEVDL_s4103	409	32.22	1.02	31.41	439.57
	RL6_HCEVDL_s4107	RL6_HCEVDL_s4107	321	16.71	2.02	119.42	1671.23
	RL6_HCEVDL_s4113	RL6_HCEVDL_s4113	487	63.75	2.67	41.46	580.23
	RL6_HCEVDL_s4117	RL6_HCEVDL_s4117	494	68.38	1.01	14.68	205.39
	RL6_HCEVDL_s4119	RL6_HCEVDL_s4119	491	66.35	1	14.94	209.01
	RL6_HCEVDL_s4120	RL6_HCEVDL_s4120	415	33.75	1.07	31.45	440.11
	RL6_HCEVDL_s4122	RL6_HCEVDL_s4122	511	81.21	9.5	115.74	1619.72
	RL6_HCEVDL_s4124	RL6_HCEVDL_s4124	485	62.5	1	15.86	221.92
	RL6_HCEVDL_s4125	RL6_HCEVDL_s4125	471	54.58	2.01	36.42	509.64
	RL6_HCEVDL_s4126	RL6_HCEVDL_s4126	493	67.69	8.26	120.63	1688.16
	RL6_HCEVDL_s4138	RL6_HCEVDL_s4138	319	16.46	2.17	130.26	1822.83
	RL6_HCEVDL_s4141	RL6_HCEVDL_s4141	447	43.9	1.01	22.82	319.38
	RL6_HCEVDL_s4147	RL6_HCEVDL_s4147	458	48.4	3.08	62.96	881.09
	RL6_HCEVDL_s4163	RL6_HCEVDL_s4163	460	49.29	1.01	20.36	284.92
	RL6_HCEVDL_s4165	RL6_HCEVDL_s4165	470	54.07	1.95	35.75	500.35
	RL6_HCEVDL_s4166	RL6_HCEVDL_s4166	488	64.39	10.78	165.58	2317.18
	RL6_HCEVDL_s4168	RL6_HCEVDL_s4168	507	78.01	7.5	95.06	1330.26
	RL6_HCEVDL_s4184	RL6_HCEVDL_s4184	485	62.5	2.11	33.35	466.64
	RL6_HCEVDL_s4185	RL6_HCEVDL_s4185	504	75.68	10.18	132.99	1861.05
	RL6_HCEVDL_s4188	RL6_HCEVDL_s4188	459	48.84	1.04	21.03	294.27
	RL6_HCEVDL_s4190	RL6_HCEVDL_s4190	414	33.49	1.69	49.94	698.82
	RL6_HCEVDL_s4195	RL6_HCEVDL_s4195	486	63.12	1.07	16.69	233.5
	RL6_HCEVDL_s4197	RL6_HCEVDL_s4197	526	94.18	0	0	0
	RL6_HCEVDL_s4202	RL6_HCEVDL_s4202	479	58.94	3.1	52.08	728.79
	RL6_HCEVDL_s4203	RL6_HCEVDL_s4203	402	30.54	1.03	33.45	468.08
	RL6_HCEVDL_s4204	RL6_HCEVDL_s4204	482	60.69	9.57	155.99	2182.97
	RL6_HCEVDL_s4213	RL6_HCEVDL_s4213	484	61.89	15.82	252.8	3537.63
	RL6_HCEVDL_s452	RL6_HCEVDL_s452	422	35.66	1.4	38.8	542.98
	RL6_HCEVDL_s5018	RL6_HCEVDL_s5018	461	49.74	1	19.91	278.6
	RL6_HCEVDL_s5114	RL6_HCEVDL_s5114	509	79.6	127.59	1585.09	22181.7
	RL6_HCEVDL_s578	RL6_HCEVDL_s578	457	47.96	1	20.65	288.91
	RL6_HCEVDL_s608	RL6_HCEVDL_s608	471	54.58	1.01	18.23	255.11
	RL6_HCEVDL_s8177	RL6_HCEVDL_s8177	396	29.19	1.02	34.5	482.78
	RL6_HCEVDL_s9225	RL6_HCEVDL_s9225	492	67.02	2.06	30.37	424.99
	RL6_HCEVDL_s9228	RL6_HCEVDL_s9228	492	67.02	1.94	28.63	400.67
	RL6_HCEVDL_s9229	RL6_HCEVDL_s9229	492	67.02	1.24	18.26	255.52
	RL6_HCEVDL_s9255	RL6_HCEVDL_s9255	491	66.35	10.79	160.88	2251.35
	RL6_HCEVDL_s9263	RL6_HCEVDL_s9263	491	66.35	1.01	15.04	210.47
	RL6_HCEVDL_s9268	RL6_HCEVDL_s9268	491	66.35	1.01	14.99	209.76
	RL6_HCEVDL_s9278	RL6_HCEVDL_s9278	492	67.02	1.03	15.26	213.5
	RL6_HCEVDL_s9284	RL6_HCEVDL_s9284	492	67.02	2.03	29.88	418.17
	RL6_HCEVDL_s9291	RL6_HCEVDL_s9291	492	67.02	1	14.81	207.22
	RL6_HCEVDL_s9296	RL6_HCEVDL_s9296	494	68.38	3.04	43.93	614.81
	RL6_HCEVDL_s9324	RL6_HCEVDL_s9324	495	69.07	1.02	14.53	203.39
	RL6_HCEVDL_s9347	RL6_HCEVDL_s9347	494	68.38	7.15	103.47	1448.02
	RL6_HCEVDL_s9391	RL6_HCEVDL_s9391	489	65.03	1.02	15.5	216.94
	RL6_HCEVDL_s9395	RL6_HCEVDL_s9395	489	65.03	1.01	15.31	214.28
	RL6_HCEVDL_s9409	RL6_HCEVDL_s9409	487	63.75	1.07	16.54	231.44
	RL6_HCEVDL_s9410	RL6_HCEVDL_s9410	487	63.75	64.04	993.38	13901.3
	RL6_HCEVDL_s9438	RL6_HCEVDL_s9438	488	64.39	1.3	19.95	279.14
	RL6_HCEVDL_s9443	RL6_HCEVDL_s9443	488	64.39	3.11	47.79	668.83
	RL6_HCEVDL_s9456	RL6_HCEVDL_s9456	490	65.69	1.03	15.56	217.79
	RL6_HCEVDL_s9461	RL6_HCEVDL_s9461	491	66.35	1.01	15.08	211.04
	RL6_HCEVDL_s9484	RL6_HCEVDL_s9484	490	65.69	9.78	147.21	2060.09
	RL6_HCEVDL_s9503	RL6_HCEVDL_s9503	500	72.67	3.71	50.48	706.43
	RL6_HCEVDL_s9505	RL6_HCEVDL_s9505	500	72.67	1.17	15.91	222.66
	RL6_HCEVDL_s9512	RL6_HCEVDL_s9512	499	71.93	48.72	669.81	9373.38
	RL6_HCEVDL_s9515	RL6_HCEVDL_s9515	500	72.67	5.01	68.22	954.7
	RL6_HCEVDL_s9523	RL6_HCEVDL_s9523	500	72.67	4.22	57.41	803.36
	RL6_HCEVDL_s9531	RL6_HCEVDL_s9531	500	72.67	1.01	13.7	191.69
	RL6_HCEVDL_s9534	RL6_HCEVDL_s9534	500	72.67	1.01	13.7	191.68
	RL6_HCEVDL_s9537	RL6_HCEVDL_s9537	499	71.93	2.12	29.21	408.75
	RL6_HCEVDL_s9539	RL6_HCEVDL_s9539	498	71.21	0	0	0
	RL6_HCEVDL_s9551	RL6_HCEVDL_s9551	499	71.93	5.18	71.18	996.09
	RL6_HCEVDL_s9556	RL6_HCEVDL_s9556	499	71.93	3.09	42.55	595.39
	RL6_HCEVDL_s9558	RL6_HCEVDL_s9558	499	71.93	4.42	60.78	850.49
	RL6_HCEVDL_s9622	RL6_HCEVDL_s9622	501	73.41	3.03	40.75	570.28
	RL6_HCEVDL_s9693	RL6_HCEVDL_s9693	495	69.07	1.01	14.42	201.76
	RL6_HCEVDL_s9698	RL6_HCEVDL_s9698	495	69.07	1.01	14.46	202.42
	RL6_HCEVDL_s9708	RL6_HCEVDL_s9708	495	69.07	6.37	91.23	1276.67
	RL6_HCEVDL_s9716	RL6_HCEVDL_s9716	498	71.21	1.41	19.57	273.82
	RL6_HCEVDL_s9718	RL6_HCEVDL_s9718	498	71.21	1.01	14.01	196.11
	RL6_HCEVDL_s9734	RL6_HCEVDL_s9734	498	71.21	42.88	595.53	8333.9
	RL6_HCEVDL_s9743	RL6_HCEVDL_s9743	497	70.49	3.03	42.47	594.29
	RL6_HCEVDL_s9747	RL6_HCEVDL_s9747	497	70.49	8.03	112.63	1576.14
	RL6_HCEVDL_s9759	RL6_HCEVDL_s9759	497	70.49	11.17	156.71	2193.01
	RL6_HCEVDL_s9763	RL6_HCEVDL_s9763	497	70.49	2.02	28.34	396.55
	RL6_HCEVDL_s9785	RL6_HCEVDL_s9785	476	57.25	1.13	19.52	273.23
	RL6_HCEVDL_s9816	RL6_HCEVDL_s9816	475	56.7	9.48	165.26	2312.59
	RL6_HCEVDL_s9846	RL6_HCEVDL_s9846	478	58.37	7.06	119.56	1673.12
	RL6_HCEVDL_s9851	RL6_HCEVDL_s9851	478	58.37	7.07	119.86	1677.29
	RL6_HCEVDL_s9853	RL6_HCEVDL_s9853	478	58.37	1.01	17.08	238.96
	RL6_HCEVDL_s9883	RL6_HCEVDL_s9883	477	57.81	1.26	21.6	302.23
	RL6_HCEVDL_s9930	RL6_HCEVDL_s9930	471	54.58	1.05	19.02	266.14
	RL6_HCEVDL_s9951	RL6_HCEVDL_s9951	473	55.63	1.96	34.9	488.39
	RL6_HCEVDL_s9954	RL6_HCEVDL_s9954	473	55.63	1.77	31.56	441.59
	RL6_HCEVDL_s9958	RL6_HCEVDL_s9958	474	56.16	2	35.28	493.69
	RL6_HCEVDL_s9969	RL6_HCEVDL_s9969	472	55.1	1	18	251.85
	RL6_HCEVDL_s9971	RL6_HCEVDL_s9971	472	55.1	1.25	22.45	314.19
	RL6_HCEVDL_s9974	RL6_HCEVDL_s9974	472	55.1	1.02	18.33	256.54
HC TPM						41775.5
	RL7_HFORVD_c1077	RL7_HFORVD_c1077	922	502.51	5.38	19.76	273.71
	RL7_HFORVD_c199	RL7_HFORVD_c199	1767	1347.51	17.04	23.36	323.5
	RL7_HFORVD_dn_rep_c10	RL7_HFORVD_dn_rep_c10	511	93.64	160.3	3162.07	43797.9
	RL7_HFORVD_dn_rep_c104	RL7_HFORVD_dn_rep_c104	461	58.72	69.97	2201.16	30488.3
	RL7_HFORVD_dn_rep_c106	RL7_HFORVD_dn_rep_c106	906	486.51	3.42	12.99	179.86
	RL7_HFORVD_dn_rep_c11	RL7_HFORVD_dn_rep_c11	573	153.54	99.92	1202.02	16649.2
	RL7_HFORVD_dn_rep_c134	RL7_HFORVD_dn_rep_c134	724	304.51	408.58	2478.4	34328.4
	RL7_HFORVD_dn_rep_c1375	RL7_HFORVD_dn_rep_c1375	600	180.51	11.41	116.8	1617.73
	RL7_HFORVD_dn_rep_c1592	RL7_HFORVD_dn_rep_c1592	476	67.09	0	0	0
	RL7_HFORVD_dn_rep_c16	RL7_HFORVD_dn_rep_c16	670	250.51	83.3	614.2	8507.32
	RL7_HFORVD_dn_rep_c1636	RL7_HFORVD_dn_rep_c1636	509	91.86	51.5	1035.66	14344.9
	RL7_HFORVD_dn_rep_c1872	RL7_HFORVD_dn_rep_c1872	473	65.28	3.07	86.97	1204.65
	RL7_HFORVD_dn_rep_c2077	RL7_HFORVD_dn_rep_c2077	1037	617.51	22.72	67.96	941.35
	RL7_HFORVD_dn_rep_c2117	RL7_HFORVD_dn_rep_c2117	452	54.38	5.17	175.48	2430.6
	RL7_HFORVD_dn_rep_c2164	RL7_HFORVD_dn_rep_c2164	551	131.74	94.75	1328.5	18401
	RL7_HFORVD_dn_rep_c2205	RL7_HFORVD_dn_rep_c2205	507	90.1	53.03	1087.23	15059.3
	RL7_HFORVD_dn_rep_c2212	RL7_HFORVD_dn_rep_c2212	460	58.21	2.03	64.28	890.31
	RL7_HFORVD_dn_rep_c2235	RL7_HFORVD_dn_rep_c2235	496	80.94	8.62	196.81	2725.96
	RL7_HFORVD_dn_rep_c2277	RL7_HFORVD_dn_rep_c2277	435	47.3	1.2	46.9	649.62
	RL7_HFORVD_dn_rep_c2293	RL7_HFORVD_dn_rep_c2293	489	75.69	2.35	57.37	794.64
	RL7_HFORVD_dn_rep_c2308	RL7_HFORVD_dn_rep_c2308	430	45.46	2.87	116.48	1613.39
	RL7_HFORVD_dn_rep_c2328	RL7_HFORVD_dn_rep_c2328	586	166.52	24.61	272.94	3780.54
	RL7_HFORVD_dn_rep_c2383	RL7_HFORVD_dn_rep_c2383	490	76.41	11.96	289.17	4005.29
	RL7_HFORVD_dn_rep_c2390	RL7_HFORVD_dn_rep_c2390	505	88.37	14.48	302.77	4193.64
	RL7_HFORVD_dn_rep_c2445	RL7_HFORVD_dn_rep_c2445	509	91.86	33.05	664.53	9204.46
	RL7_HFORVD_dn_rep_c247	RL7_HFORVD_dn_rep_c247	472	64.7	3.8	108.61	1504.39
	RL7_HFORVD_dn_rep_c2478	RL7_HFORVD_dn_rep_c2478	498	82.53	81.97	1834.67	25412.1
	RL7_HFORVD_dn_rep_c251	RL7_HFORVD_dn_rep_c251	565	145.58	38.11	483.54	6697.58
	RL7_HFORVD_dn_rep_c274	RL7_HFORVD_dn_rep_c274	586	166.52	44.94	498.49	6904.64
	RL7_HFORVD_dn_rep_c293	RL7_HFORVD_dn_rep_c293	732	312.51	11.64	68.8	952.9
	RL7_HFORVD_dn_rep_c3	RL7_HFORVD_dn_rep_c3	968	548.51	184.79	622.28	8619.2
	RL7_HFORVD_dn_rep_c310	RL7_HFORVD_dn_rep_c310	484	72.22	32.46	830.25	11499.7
	RL7_HFORVD_dn_rep_c324	RL7_HFORVD_dn_rep_c324	560	140.63	4.83	63.44	878.76
	RL7_HFORVD_dn_rep_c339	RL7_HFORVD_dn_rep_c339	493	78.63	9.12	214.17	2966.52
	RL7_HFORVD_dn_rep_c34	RL7_HFORVD_dn_rep_c34	988	568.51	44.85	145.72	2018.43
	RL7_HFORVD_dn_rep_c360	RL7_HFORVD_dn_rep_c360	840	420.51	222.06	975.43	13510.7
	RL7_HFORVD_dn_rep_c366	RL7_HFORVD_dn_rep_c366	435	47.3	5.7	222.44	3080.98
	RL7_HFORVD_dn_rep_c386	RL7_HFORVD_dn_rep_c386	566	146.58	170.19	2144.75	29706.9
	RL7_HFORVD_dn_rep_c414	RL7_HFORVD_dn_rep_c414	837	417.51	4.17	18.47	255.77
	RL7_HFORVD_dn_rep_c428	RL7_HFORVD_dn_rep_c428	564	144.59	319.46	4081.07	56526.9
	RL7_HFORVD_dn_rep_c5497	RL7_HFORVD_dn_rep_c5497	514	96.35	2.21	42.32	586.14
	RL7_HFORVD_dn_rep_c6	RL7_HFORVD_dn_rep_c6	603	183.51	267.4	2691.51	37280.1
	RL7_HFORVD_dn_rep_c6116	RL7_HFORVD_dn_rep_c6116	1050	630.51	3.03	8.87	122.84
	RL7_HFORVD_dn_rep_c6263	RL7_HFORVD_dn_rep_c6263	511	93.64	27.81	548.55	7597.98
	RL7_HFORVD_dn_rep_c6297	RL7_HFORVD_dn_rep_c6297	508	90.98	7.2	146.09	2023.46
	RL7_HFORVD_dn_rep_c6338	RL7_HFORVD_dn_rep_c6338	639	219.51	40.01	336.66	4663.11
	RL7_HFORVD_dn_rep_c6369	RL7_HFORVD_dn_rep_c6369	743	323.51	2.02	11.52	159.55
	RL7_HFORVD_dn_rep_c6426	RL7_HFORVD_dn_rep_c6426	644	224.51	1.12	9.2	127.38
	RL7_HFORVD_dn_rep_c67	RL7_HFORVD_dn_rep_c67	483	71.55	14.62	377.39	5227.24
	RL7_HFORVD_dn_rep_c7	RL7_HFORVD_dn_rep_c7	661	241.51	688.64	5266.9	72951.9
	RL7_HFORVD_dn_rep_c72	RL7_HFORVD_dn_rep_c72	571	151.55	56.09	683.67	9469.47
	RL7_HFORVD_dn_rep_c74	RL7_HFORVD_dn_rep_c74	610	190.51	1184.02	11479.9	159008
	RL7_HFORVD_dn_rep_c8	RL7_HFORVD_dn_rep_c8	673	253.51	274.97	2003.48	27750.2
	RL7_HFORVD_dn_s1909	RL7_HFORVD_dn_s1909	488	74.98	1.07	26.29	364.21
	RL7_HFORVD_dn_s2166	RL7_HFORVD_dn_s2166	453	54.84	2.61	88.04	1219.41
	RL7_HFORVD_dn_s2226	RL7_HFORVD_dn_s2226	437	48.07	1.08	41.44	573.96
	RL7_HFORVD_dn_s2280	RL7_HFORVD_dn_s2280	459	57.72	1.22	39.04	540.71
	RL7_HFORVD_dn_s2288	RL7_HFORVD_dn_s2288	427	44.4	1.17	48.56	672.63
	RL7_HFORVD_dn_s2297	RL7_HFORVD_dn_s2297	456	56.25	3.18	104.4	1445.98
	RL7_HFORVD_dn_s2309	RL7_HFORVD_dn_s2309	456	56.25	1.07	35.21	487.66
	RL7_HFORVD_dn_s2323	RL7_HFORVD_dn_s2323	449	53.03	2.02	70.37	974.7
	RL7_HFORVD_dn_s2345	RL7_HFORVD_dn_s2345	391	33.79	1.98	108.08	1497.09
	RL7_HFORVD_dn_s2402	RL7_HFORVD_dn_s2402	500	84.15	4.03	88.45	1225.11
	RL7_HFORVD_dn_s2439	RL7_HFORVD_dn_s2439	479	68.95	1.06	28.35	392.66
	RL7_HFORVD_dn_s2491	RL7_HFORVD_dn_s2491	489	75.69	5.17	126.23	1748.35
	RL7_HFORVD_dn_s2498	RL7_HFORVD_dn_s2498	470	63.55	2.34	67.9	940.42
	RL7_HFORVD_dn_s2524	RL7_HFORVD_dn_s2524	466	61.34	1.28	38.41	532.08
	RL7_HFORVD_dn_s2539	RL7_HFORVD_dn_s2539	462	59.23	1.37	42.87	593.74
	RL7_HFORVD_dn_s2545	RL7_HFORVD_dn_s2545	491	77.14	1.12	26.83	371.63
	RL7_HFORVD_dn_s2548	RL7_HFORVD_dn_s2548	253	11.36	1.35	219.54	3040.82
	RL7_HFORVD_dn_s6329	RL7_HFORVD_dn_s6329	454	55.31	2.03	67.65	937.09
	RL7_HFORVD_dn_s6425	RL7_HFORVD_dn_s6425	395	34.81	3.85	204.18	2828.14
	RL7_HFORVD_dn_s6462	RL7_HFORVD_dn_s6462	485	72.9	1.08	27.26	377.62
	RL7_HFORVD_dn_s6615	RL7_HFORVD_dn_s6615	491	77.14	3.93	94.22	1305.06
	RL7_HFORVD_dn_s6874	RL7_HFORVD_dn_s6874	465	60.8	1.03	31.2	432.13
	RL7_HFORVD_dn_s6911	RL7_HFORVD_dn_s6911	476	67.09	1.01	27.72	383.99
	RL7_HFORVD_dn_s7374	RL7_HFORVD_dn_s7374	505	88.37	1.01	21.03	291.34
	RL7_HFORVD_dn_s7976	RL7_HFORVD_dn_s7976	448	52.59	2.9	102.02	1413.12
	RL7_HFORVD_dn_s7985	RL7_HFORVD_dn_s7985	447	52.16	2.74	96.89	1342.03
	RL7_HFORVD_dn_s8045	RL7_HFORVD_dn_s8045	457	56.74	2.06	67.19	930.63
	RL7_HFORVD_dn_s8074	RL7_HFORVD_dn_s8074	456	56.25	9.97	327.42	4535.1
	RL7_HFORVD_dn_s8127	RL7_HFORVD_dn_s8127	450	53.48	1.01	34.75	481.34
	RL7_HFORVD_dn_s8217	RL7_HFORVD_dn_s8217	412	39.55	2.3	107.58	1490.1
	RL7_HFORVD_dn_s8308	RL7_HFORVD_dn_s8308	429	45.1	2.09	85.67	1186.63
	RL7_HFORVD_dn_s832	RL7_HFORVD_dn_s832	411	39.26	1.47	68.99	955.55
	RL7_HFORVD_dn_s8336	RL7_HFORVD_dn_s8336	433	46.55	1.03	40.95	567.24
	RL7_HFORVD_dn_s8343	RL7_HFORVD_dn_s8343	421	42.37	1.15	50.26	696.15
	RL7_HFORVD_dn_s8371	RL7_HFORVD_dn_s8371	425	43.71	1.06	44.69	618.97
	RL7_HFORVD_rep_c110	RL7_HFORVD_rep_c110	491	77.14	4.55	108.92	1508.61
	RL7_HFORVD_rep_c1287	RL7_HFORVD_rep_c1287	501	84.97	1.01	21.92	303.62
	RL7_HFORVD_rep_c1570	RL7_HFORVD_rep_c1570	358	26.52	2.78	193.72	2683.27
	RL7_HFORVD_rep_c1620	RL7_HFORVD_rep_c1620	769	349.51	4.12	21.77	301.52
	RL7_HFORVD_rep_c1730	RL7_HFORVD_rep_c1730	513	95.44	27.46	531.48	7361.49
	RL7_HFORVD_rep_c1731	RL7_HFORVD_rep_c1731	464	60.27	1.73	53.07	735.04
	RL7_HFORVD_rep_c1740	RL7_HFORVD_rep_c1740	697	277.51	58.93	392.27	5433.28
	RL7_HFORVD_rep_c1775	RL7_HFORVD_rep_c1775	500	84.15	32.18	706.42	9784.7
	RL7_HFORVD_rep_c1789	RL7_HFORVD_rep_c1789	477	67.7	1.59	43.51	602.62
	RL7_HFORVD_rep_c1829	RL7_HFORVD_rep_c1829	557	137.66	9.26	124.31	1721.76
	RL7_HFORVD_rep_c1830	RL7_HFORVD_rep_c1830	401	36.4	2.22	112.78	1562.11
	RL7_HFORVD_rep_c1854	RL7_HFORVD_rep_c1854	495	80.16	5.98	137.82	1908.89
	RL7_HFORVD_rep_c1855	RL7_HFORVD_rep_c1855	508	90.98	7.73	156.97	2174.23
	RL7_HFORVD_rep_c1887	RL7_HFORVD_rep_c1887	528	109.41	56.5	953.91	13212.6
	RL7_HFORVD_rep_c1955	RL7_HFORVD_rep_c1955	507	90.1	51.4	1053.74	14595.4
	RL7_HFORVD_rep_c203	RL7_HFORVD_rep_c203	554	134.7	9.23	126.63	1754
	RL7_HFORVD_rep_c2079	RL7_HFORVD_rep_c2079	403	36.95	1.15	57.24	792.85
	RL7_HFORVD_rep_c2150	RL7_HFORVD_rep_c2150	488	74.98	5.81	143.11	1982.23
	RL7_HFORVD_rep_c2165	RL7_HFORVD_rep_c2165	447	52.16	9.31	329.82	4568.37
	RL7_HFORVD_rep_c217	RL7_HFORVD_rep_c217	1582	1162.51	14.37	22.84	316.31
	RL7_HFORVD_rep_c2177	RL7_HFORVD_rep_c2177	488	74.98	4.98	122.73	1700
	RL7_HFORVD_rep_c2199	RL7_HFORVD_rep_c2199	925	505.51	8.48	30.99	429.2
	RL7_HFORVD_rep_c2216	RL7_HFORVD_rep_c2216	500	84.15	18.85	413.74	5730.68
	RL7_HFORVD_rep_c2218	RL7_HFORVD_rep_c2218	418	41.41	1	44.68	618.8
	RL7_HFORVD_rep_c2236	RL7_HFORVD_rep_c2236	545	125.85	10.39	152.49	2112.14
	RL7_HFORVD_rep_c2259	RL7_HFORVD_rep_c2259	436	47.68	3.15	122.13	1691.61
	RL7_HFORVD_rep_c2301	RL7_HFORVD_rep_c2301	477	67.7	3.09	84.3	1167.6
	RL7_HFORVD_rep_c2304	RL7_HFORVD_rep_c2304	451	53.93	2.16	73.9	1023.55
	RL7_HFORVD_rep_c2306	RL7_HFORVD_rep_c2306	471	64.12	1.46	42.18	584.26
	RL7_HFORVD_rep_c2313	RL7_HFORVD_rep_c2313	467	61.88	1.38	41.25	571.31
	RL7_HFORVD_rep_c2317	RL7_HFORVD_rep_c2317	505	88.37	2.01	42.11	583.27
	RL7_HFORVD_rep_c2320	RL7_HFORVD_rep_c2320	555	135.68	26.95	366.87	5081.46
	RL7_HFORVD_rep_c2326	RL7_HFORVD_rep_c2326	519	100.94	2.02	36.99	512.33
	RL7_HFORVD_rep_c2336	RL7_HFORVD_rep_c2336	477	67.7	6.48	176.89	2450.07
	RL7_HFORVD_rep_c2344	RL7_HFORVD_rep_c2344	491	77.14	5.75	137.64	1906.41
	RL7_HFORVD_rep_c2354	RL7_HFORVD_rep_c2354	507	90.1	17.68	362.42	5019.92
	RL7_HFORVD_rep_c2384	RL7_HFORVD_rep_c2384	491	77.14	4.93	118.04	1634.98
	RL7_HFORVD_rep_c2386	RL7_HFORVD_rep_c2386	442	50.06	9.68	357.24	4948.2
	RL7_HFORVD_rep_c2401	RL7_HFORVD_rep_c2401	505	88.37	2.78	58.05	804.06
	RL7_HFORVD_rep_c2405	RL7_HFORVD_rep_c2405	491	77.14	10.26	245.76	3404.03
	RL7_HFORVD_rep_c2426	RL7_HFORVD_rep_c2426	570	150.55	46.43	569.61	7889.65
	RL7_HFORVD_rep_c2435	RL7_HFORVD_rep_c2435	546	126.83	16.4	238.79	3307.46
	RL7_HFORVD_rep_c2444	RL7_HFORVD_rep_c2444	503	86.65	20.69	441.03	6108.64
	RL7_HFORVD_rep_c246	RL7_HFORVD_rep_c246	602	182.51	4.24	42.94	594.78
	RL7_HFORVD_rep_c2473	RL7_HFORVD_rep_c2473	560	140.63	3.02	39.68	549.55
	RL7_HFORVD_rep_c2482	RL7_HFORVD_rep_c2482	537	118.06	1.12	17.51	242.53
	RL7_HFORVD_rep_c2519	RL7_HFORVD_rep_c2519	568	148.56	3.14	39	540.25
	RL7_HFORVD_rep_c2527	RL7_HFORVD_rep_c2527	475	66.48	2.05	57.1	790.87
	RL7_HFORVD_rep_c2543	RL7_HFORVD_rep_c2543	533	114.19	4.05	65.57	908.24
	RL7_HFORVD_rep_c2546	RL7_HFORVD_rep_c2546	494	79.39	4.61	107.2	1484.78
	RL7_HFORVD_rep_c273	RL7_HFORVD_rep_c273	525	106.56	1.08	18.64	258.18
	RL7_HFORVD_rep_c278	RL7_HFORVD_rep_c278	531	112.27	11.29	185.75	2572.76
	RL7_HFORVD_rep_c314	RL7_HFORVD_rep_c314	510	92.75	7.41	147.58	2044.1
	RL7_HFORVD_rep_c335	RL7_HFORVD_rep_c335	502	85.81	25.16	541.64	7502.23
	RL7_HFORVD_rep_c3350	RL7_HFORVD_rep_c3350	553	133.71	2.11	29.08	402.78
	RL7_HFORVD_rep_c350	RL7_HFORVD_rep_c350	472	64.7	3.7	105.68	1463.73
	RL7_HFORVD_rep_c355	RL7_HFORVD_rep_c355	561	141.62	36	469.58	6504.18
	RL7_HFORVD_rep_c378	RL7_HFORVD_rep_c378	552	132.73	13.69	190.5	2638.63
	RL7_HFORVD_rep_c383	RL7_HFORVD_rep_c383	503	86.65	6.22	132.58	1836.42
	RL7_HFORVD_rep_c412	RL7_HFORVD_rep_c412	480	69.59	6.38	169.26	2344.46
	RL7_HFORVD_rep_c421	RL7_HFORVD_rep_c421	539	120	54.12	833.11	11539.4
	RL7_HFORVD_rep_c422	RL7_HFORVD_rep_c422	500	84.15	19.7	432.34	5988.39
	RL7_HFORVD_rep_c426	RL7_HFORVD_rep_c426	513	95.44	1.02	19.69	272.66
	RL7_HFORVD_rep_c431	RL7_HFORVD_rep_c431	539	120	31.23	480.72	6658.52
	RL7_HFORVD_rep_c4562	RL7_HFORVD_rep_c4562	500	84.15	9.52	209.02	2895.12
	RL7_HFORVD_rep_c4721	RL7_HFORVD_rep_c4721	502	85.81	28.33	609.8	8446.36
	RL7_HFORVD_rep_c5499	RL7_HFORVD_rep_c5499	960	540.51	2.1	7.19	99.62
	RL7_HFORVD_rep_c6270	RL7_HFORVD_rep_c6270	493	78.63	3.07	72.01	997.42
	RL7_HFORVD_rep_c6312	RL7_HFORVD_rep_c6312	882	462.51	2.13	8.49	117.6
	RL7_HFORVD_rep_c6368	RL7_HFORVD_rep_c6368	1330	910.51	3.01	6.1	84.45
	RL7_HFORVD_rep_c6402	RL7_HFORVD_rep_c6402	891	471.51	20.49	80.28	1111.9
	RL7_HFORVD_rep_c689	RL7_HFORVD_rep_c689	580	160.53	10.31	118.58	1642.48
	RL7_HFORVD_rep_c69	RL7_HFORVD_rep_c69	796	376.51	2.14	10.52	145.73
	RL7_HFORVD_rep_c71	RL7_HFORVD_rep_c71	498	82.53	15.37	343.93	4763.78
	RL7_HFORVD_rep_c822	RL7_HFORVD_rep_c822	504	87.51	52.15	1100.9	15248.6
	RL7_HFORVD_rep_c948	RL7_HFORVD_rep_c948	412	39.55	4.46	208.06	2881.78
	RL7_HFORVD_s1108	RL7_HFORVD_s1108	438	48.46	2.68	102.27	1416.5
	RL7_HFORVD_s1336	RL7_HFORVD_s1336	381	31.4	1.07	62.93	871.61
	RL7_HFORVD_s1478	RL7_HFORVD_s1478	306	17.91	1.04	107.32	1486.49
	RL7_HFORVD_s1546	RL7_HFORVD_s1546	450	53.48	0.03	1.2	16.61
	RL7_HFORVD_s1590	RL7_HFORVD_s1590	451	53.93	2.24	76.58	1060.72
	RL7_HFORVD_s1593	RL7_HFORVD_s1593	472	64.7	1.02	29.14	403.61
	RL7_HFORVD_s1637	RL7_HFORVD_s1637	424	43.37	1.18	50.42	698.36
	RL7_HFORVD_s1668	RL7_HFORVD_s1668	492	77.88	2.33	55.33	766.42
	RL7_HFORVD_s1699	RL7_HFORVD_s1699	477	67.7	1.01	27.57	381.91
	RL7_HFORVD_s1751	RL7_HFORVD_s1751	450	53.48	1.09	37.54	519.98
	RL7_HFORVD_s1752	RL7_HFORVD_s1752	493	78.63	1.59	37.4	518.06
	RL7_HFORVD_s1753	RL7_HFORVD_s1753	484	72.22	10.08	257.78	3570.57
	RL7_HFORVD_s1765	RL7_HFORVD_s1765	489	75.69	3.75	91.4	1266.05
	RL7_HFORVD_s1807	RL7_HFORVD_s1807	486	73.58	2.01	50.41	698.25
	RL7_HFORVD_s1808	RL7_HFORVD_s1808	499	83.33	47.99	1063.67	14732.9
	RL7_HFORVD_s1819	RL7_HFORVD_s1819	501	84.97	1	21.74	301.1
	RL7_HFORVD_s1825	RL7_HFORVD_s1825	431	45.82	3.02	121.68	1685.42
	RL7_HFORVD_s1886	RL7_HFORVD_s1886	491	77.14	4.13	98.84	1369.07
	RL7_HFORVD_s1931	RL7_HFORVD_s1931	474	65.88	2.76	77.45	1072.8
	RL7_HFORVD_s1982	RL7_HFORVD_s1982	304	17.63	1	104.78	1451.37
	RL7_HFORVD_s1999	RL7_HFORVD_s1999	472	64.7	1.03	29.48	408.36
	RL7_HFORVD_s2000	RL7_HFORVD_s2000	457	56.74	1.03	33.48	463.7
	RL7_HFORVD_s2001	RL7_HFORVD_s2001	356	26.13	1.01	71.69	993.02
	RL7_HFORVD_s2021	RL7_HFORVD_s2021	486	73.58	1.03	25.8	357.35
	RL7_HFORVD_s2078	RL7_HFORVD_s2078	501	84.97	3.7	80.48	1114.71
	RL7_HFORVD_s2116	RL7_HFORVD_s2116	484	72.22	1.01	25.75	356.65
	RL7_HFORVD_s2127	RL7_HFORVD_s2127	502	85.81	1.01	21.79	301.87
	RL7_HFORVD_s2140	RL7_HFORVD_s2140	473	65.28	2.05	58.04	803.85
	RL7_HFORVD_s2169	RL7_HFORVD_s2169	423	43.04	1.41	60.7	840.76
	RL7_HFORVD_s2181	RL7_HFORVD_s2181	509	91.86	2.01	40.45	560.26
	RL7_HFORVD_s2184	RL7_HFORVD_s2184	406	37.8	1.66	81.14	1123.82
	RL7_HFORVD_s2192	RL7_HFORVD_s2192	523	104.68	1.36	24	332.47
	RL7_HFORVD_s2200	RL7_HFORVD_s2200	464	60.27	1.01	30.86	427.47
	RL7_HFORVD_s2201	RL7_HFORVD_s2201	493	78.63	4.09	96.09	1330.92
	RL7_HFORVD_s2206	RL7_HFORVD_s2206	462	59.23	1.01	31.48	436.07
	RL7_HFORVD_s2213	RL7_HFORVD_s2213	330	21.54	1.02	87.36	1209.99
	RL7_HFORVD_s2215	RL7_HFORVD_s2215	493	78.63	1	23.55	326.19
	RL7_HFORVD_s2227	RL7_HFORVD_s2227	463	59.75	1.05	32.43	449.13
	RL7_HFORVD_s2228	RL7_HFORVD_s2228	301	17.21	1.09	116.98	1620.28
	RL7_HFORVD_s2244	RL7_HFORVD_s2244	496	80.94	1.02	23.2	321.31
	RL7_HFORVD_s2249	RL7_HFORVD_s2249	478	68.32	4.31	116.59	1614.89
	RL7_HFORVD_s2255	RL7_HFORVD_s2255	489	75.69	1.02	24.98	345.97
	RL7_HFORVD_s2257	RL7_HFORVD_s2257	454	55.31	2.63	87.89	1217.35
	RL7_HFORVD_s2263	RL7_HFORVD_s2263	280	14.48	1.23	156.97	2174.19
	RL7_HFORVD_s2267	RL7_HFORVD_s2267	481	70.24	2.07	54.53	755.28
	RL7_HFORVD_s2268	RL7_HFORVD_s2268	475	66.48	1	27.79	384.86
	RL7_HFORVD_s2283	RL7_HFORVD_s2283	481	70.24	1.02	26.9	372.61
	RL7_HFORVD_s2284	RL7_HFORVD_s2284	457	56.74	1	32.67	452.52
	RL7_HFORVD_s2287	RL7_HFORVD_s2287	421	42.37	0	0	0
	RL7_HFORVD_s2294	RL7_HFORVD_s2294	495	80.16	1.02	23.49	325.33
	RL7_HFORVD_s230	RL7_HFORVD_s230	453	54.84	3.15	105.98	1467.96
	RL7_HFORVD_s2311	RL7_HFORVD_s2311	484	72.22	9.7	248.06	3435.93
	RL7_HFORVD_s2322	RL7_HFORVD_s2322	458	57.22	1.92	62.14	860.65
	RL7_HFORVD_s2325	RL7_HFORVD_s2325	485	72.9	1.13	28.59	396.02
	RL7_HFORVD_s2327	RL7_HFORVD_s2327	508	90.98	2.14	43.43	601.55
	RL7_HFORVD_s2335	RL7_HFORVD_s2335	477	67.7	9.83	268.28	3716.01
	RL7_HFORVD_s2346	RL7_HFORVD_s2346	428	44.75	3.32	137.05	1898.25
	RL7_HFORVD_s2351	RL7_HFORVD_s2351	488	74.98	12.06	297.1	4115.09
	RL7_HFORVD_s2353	RL7_HFORVD_s2353	482	70.89	2.24	58.4	808.9
	RL7_HFORVD_s2355	RL7_HFORVD_s2355	494	79.39	11.14	259.22	3590.46
	RL7_HFORVD_s2358	RL7_HFORVD_s2358	504	87.51	8.09	170.81	2365.9
	RL7_HFORVD_s2360	RL7_HFORVD_s2360	447	52.16	1.07	37.96	525.74
	RL7_HFORVD_s2361	RL7_HFORVD_s2361	491	77.14	5.02	120.29	1666.12
	RL7_HFORVD_s2362	RL7_HFORVD_s2362	416	40.78	2	90.6	1254.93
	RL7_HFORVD_s2367	RL7_HFORVD_s2367	419	41.73	1.1	48.74	675.07
	RL7_HFORVD_s2376	RL7_HFORVD_s2376	458	57.22	1.08	34.83	482.41
	RL7_HFORVD_s2378	RL7_HFORVD_s2378	496	80.94	1.03	23.54	326.04
	RL7_HFORVD_s2385	RL7_HFORVD_s2385	441	49.65	4.72	175.7	2433.62
	RL7_HFORVD_s2387	RL7_HFORVD_s2387	493	78.63	2.04	47.96	664.3
	RL7_HFORVD_s2393	RL7_HFORVD_s2393	464	60.27	4.06	124.47	1723.99
	RL7_HFORVD_s2395	RL7_HFORVD_s2395	389	33.3	1.02	56.41	781.31
	RL7_HFORVD_s2397	RL7_HFORVD_s2397	488	74.98	1.14	28.09	389.07
	RL7_HFORVD_s2403	RL7_HFORVD_s2403	497	81.73	10.91	246.61	3415.85
	RL7_HFORVD_s2408	RL7_HFORVD_s2408	463	59.75	1	31.02	429.72
	RL7_HFORVD_s2414	RL7_HFORVD_s2414	480	69.59	2.56	68.08	942.92
	RL7_HFORVD_s2416	RL7_HFORVD_s2416	392	34.04	3.94	213.56	2958.02
	RL7_HFORVD_s2417	RL7_HFORVD_s2417	493	78.63	1.03	24.27	336.19
	RL7_HFORVD_s2419	RL7_HFORVD_s2419	476	67.09	2.04	56.13	777.51
	RL7_HFORVD_s2420	RL7_HFORVD_s2420	475	66.48	2.02	56.26	779.27
	RL7_HFORVD_s2424	RL7_HFORVD_s2424	464	60.27	2.06	63.23	875.75
	RL7_HFORVD_s2425	RL7_HFORVD_s2425	493	78.63	20.21	474.71	6575.24
	RL7_HFORVD_s2427	RL7_HFORVD_s2427	475	66.48	1.01	27.93	386.82
	RL7_HFORVD_s2428	RL7_HFORVD_s2428	463	59.75	5.4	166.81	2310.43
	RL7_HFORVD_s2429	RL7_HFORVD_s2429	491	77.14	3.3	78.92	1093.16
	RL7_HFORVD_s2432	RL7_HFORVD_s2432	488	74.98	2.23	55.04	762.4
	RL7_HFORVD_s2434	RL7_HFORVD_s2434	492	77.88	5	118.62	1642.98
	RL7_HFORVD_s2436	RL7_HFORVD_s2436	486	73.58	8.55	214.64	2972.99
	RL7_HFORVD_s2438	RL7_HFORVD_s2438	462	59.23	1.01	31.62	437.92
	RL7_HFORVD_s2440	RL7_HFORVD_s2440	464	60.27	1.1	33.68	466.45
	RL7_HFORVD_s2443	RL7_HFORVD_s2443	491	77.14	8.22	196.75	2725.14
	RL7_HFORVD_s2449	RL7_HFORVD_s2449	475	66.48	1.08	30.03	415.88
	RL7_HFORVD_s2455	RL7_HFORVD_s2455	490	76.41	1.04	25.05	346.92
	RL7_HFORVD_s2458	RL7_HFORVD_s2458	488	74.98	2.01	49.48	685.28
	RL7_HFORVD_s2459	RL7_HFORVD_s2459	478	68.32	2.14	57.75	799.95
	RL7_HFORVD_s2461	RL7_HFORVD_s2461	475	66.48	1.39	38.59	534.49
	RL7_HFORVD_s2464	RL7_HFORVD_s2464	462	59.23	1.01	31.47	435.87
	RL7_HFORVD_s2465	RL7_HFORVD_s2465	476	67.09	1.01	27.75	384.3
	RL7_HFORVD_s2466	RL7_HFORVD_s2466	479	68.95	9.94	266.19	3687.07
	RL7_HFORVD_s2470	RL7_HFORVD_s2470	479	68.95	3.13	83.93	1162.52
	RL7_HFORVD_s2471	RL7_HFORVD_s2471	470	63.55	1.01	29.24	404.98
	RL7_HFORVD_s2472	RL7_HFORVD_s2472	481	70.24	2.03	53.5	740.99
	RL7_HFORVD_s2474	RL7_HFORVD_s2474	476	67.09	1	27.65	382.95
	RL7_HFORVD_s2479	RL7_HFORVD_s2479	462	59.23	1.23	38.24	529.65
	RL7_HFORVD_s2481	RL7_HFORVD_s2481	478	68.32	5.02	135.8	1881
	RL7_HFORVD_s2485	RL7_HFORVD_s2485	475	66.48	1	27.9	386.38
	RL7_HFORVD_s2489	RL7_HFORVD_s2489	471	64.12	3.02	87.06	1205.93
	RL7_HFORVD_s2493	RL7_HFORVD_s2493	466	61.34	1.01	30.36	420.51
	RL7_HFORVD_s2495	RL7_HFORVD_s2495	485	72.9	3.01	76.31	1056.92
	RL7_HFORVD_s2497	RL7_HFORVD_s2497	490	76.41	3.56	86.18	1193.7
	RL7_HFORVD_s2500	RL7_HFORVD_s2500	465	60.8	1.01	30.6	423.82
	RL7_HFORVD_s2501	RL7_HFORVD_s2501	466	61.34	2.61	78.46	1086.81
	RL7_HFORVD_s2502	RL7_HFORVD_s2502	483	71.55	1.07	27.59	382.14
	RL7_HFORVD_s2506	RL7_HFORVD_s2506	464	60.27	1.02	31.22	432.38
	RL7_HFORVD_s2507	RL7_HFORVD_s2507	490	76.41	1.2	28.92	400.55
	RL7_HFORVD_s2508	RL7_HFORVD_s2508	471	64.12	1	28.91	400.46
	RL7_HFORVD_s2509	RL7_HFORVD_s2509	475	66.48	1.07	29.77	412.35
	RL7_HFORVD_s2510	RL7_HFORVD_s2510	491	77.14	1.02	24.31	336.65
	RL7_HFORVD_s2512	RL7_HFORVD_s2512	488	74.98	1.01	24.91	345.07
	RL7_HFORVD_s2513	RL7_HFORVD_s2513	475	66.48	1.4	38.96	539.7
	RL7_HFORVD_s2514	RL7_HFORVD_s2514	472	64.7	2.11	60.26	834.71
	RL7_HFORVD_s2515	RL7_HFORVD_s2515	478	68.32	3.61	97.5	1350.45
	RL7_HFORVD_s2517	RL7_HFORVD_s2517	472	64.7	5.16	147.27	2039.8
	RL7_HFORVD_s2518	RL7_HFORVD_s2518	492	77.88	3.58	84.98	1177.12
	RL7_HFORVD_s2522	RL7_HFORVD_s2522	471	64.12	10.83	311.93	4320.56
	RL7_HFORVD_s2523	RL7_HFORVD_s2523	492	77.88	6.17	146.23	2025.38
	RL7_HFORVD_s2525	RL7_HFORVD_s2525	466	61.34	1.67	50.44	698.61
	RL7_HFORVD_s2526	RL7_HFORVD_s2526	475	66.48	0	0	0
	RL7_HFORVD_s2528	RL7_HFORVD_s2528	471	64.12	1.03	29.55	409.27
	RL7_HFORVD_s2529	RL7_HFORVD_s2529	470	63.55	3.57	103.88	1438.86
	RL7_HFORVD_s2531	RL7_HFORVD_s2531	468	62.43	1.05	31.01	429.52
	RL7_HFORVD_s2533	RL7_HFORVD_s2533	477	67.7	1.1	29.89	413.97
	RL7_HFORVD_s2534	RL7_HFORVD_s2534	463	59.75	1.01	31.18	431.81
	RL7_HFORVD_s2535	RL7_HFORVD_s2535	490	76.41	3.05	73.77	1021.75
	RL7_HFORVD_s2536	RL7_HFORVD_s2536	492	77.88	5.86	138.93	1924.33
	RL7_HFORVD_s2537	RL7_HFORVD_s2537	469	62.99	3.68	107.88	1494.19
	RL7_HFORVD_s2541	RL7_HFORVD_s2541	493	78.63	3.17	74.4	1030.54
	RL7_HFORVD_s2542	RL7_HFORVD_s2542	488	74.98	8.63	212.68	2945.88
	RL7_HFORVD_s2544	RL7_HFORVD_s2544	485	72.9	1.01	25.68	355.7
	RL7_HFORVD_s2547	RL7_HFORVD_s2547	490	76.41	2.09	50.45	698.75
	RL7_HFORVD_s3033	RL7_HFORVD_s3033	456	56.25	4.59	150.77	2088.34
	RL7_HFORVD_s3575	RL7_HFORVD_s3575	470	63.55	1.1	31.88	441.52
	RL7_HFORVD_s394	RL7_HFORVD_s394	489	75.69	1.1	26.91	372.69
	RL7_HFORVD_s399	RL7_HFORVD_s399	496	80.94	1.02	23.26	322.24
	RL7_HFORVD_s411	RL7_HFORVD_s411	487	74.28	1.04	25.84	357.85
	RL7_HFORVD_s5139	RL7_HFORVD_s5139	459	57.72	1.01	32.17	445.58
	RL7_HFORVD_s5736	RL7_HFORVD_s5736	473	65.28	1.03	29.19	404.25
	RL7_HFORVD_s6279	RL7_HFORVD_s6279	358	26.52	1.05	73.35	1016.04
	RL7_HFORVD_s6325	RL7_HFORVD_s6325	322	20.27	1.02	93.3	1292.3
	RL7_HFORVD_s6331	RL7_HFORVD_s6331	253	11.36	1.04	169.82	2352.18
	RL7_HFORVD_s6333	RL7_HFORVD_s6333	388	33.05	1.01	56.65	784.63
	RL7_HFORVD_s6336	RL7_HFORVD_s6336	458	57.22	1.18	38	526.4
	RL7_HFORVD_s6346	RL7_HFORVD_s6346	453	54.84	1.05	35.44	490.91
	RL7_HFORVD_s6357	RL7_HFORVD_s6357	450	53.48	1.03	35.73	494.96
	RL7_HFORVD_s6423	RL7_HFORVD_s6423	381	31.4	1.21	71.17	985.76
	RL7_HFORVD_s6456	RL7_HFORVD_s6456	484	72.22	7.07	180.94	2506.22
	RL7_HFORVD_s6464	RL7_HFORVD_s6464	485	72.9	1.02	25.77	357.01
	RL7_HFORVD_s6467	RL7_HFORVD_s6467	485	72.9	2.01	51.03	706.86
	RL7_HFORVD_s6468	RL7_HFORVD_s6468	485	72.9	1.01	25.55	353.91
	RL7_HFORVD_s6482	RL7_HFORVD_s6482	484	72.22	1.02	26	360.18
	RL7_HFORVD_s6486	RL7_HFORVD_s6486	484	72.22	5.19	132.68	1837.81
	RL7_HFORVD_s6501	RL7_HFORVD_s6501	486	73.58	11.41	286.41	3967.1
	RL7_HFORVD_s6507	RL7_HFORVD_s6507	487	74.28	39.1	972.28	13467.1
	RL7_HFORVD_s6508	RL7_HFORVD_s6508	487	74.28	1.83	45.61	631.74
	RL7_HFORVD_s6511	RL7_HFORVD_s6511	487	74.28	1.04	25.91	358.84
	RL7_HFORVD_s6516	RL7_HFORVD_s6516	485	72.9	1.32	33.57	464.96
	RL7_HFORVD_s6517	RL7_HFORVD_s6517	485	72.9	1.01	25.58	354.36
	RL7_HFORVD_s6524	RL7_HFORVD_s6524	485	72.9	1.64	41.44	574.05
	RL7_HFORVD_s6540	RL7_HFORVD_s6540	480	69.59	1	26.6	368.39
	RL7_HFORVD_s6547	RL7_HFORVD_s6547	481	70.24	2.02	53.08	735.25
	RL7_HFORVD_s6555	RL7_HFORVD_s6555	479	68.95	17.17	460.04	6372.06
	RL7_HFORVD_s6562	RL7_HFORVD_s6562	479	68.95	2.03	54.36	752.91
	RL7_HFORVD_s6564	RL7_HFORVD_s6564	479	68.95	1.7	45.48	629.91
	RL7_HFORVD_s6579	RL7_HFORVD_s6579	482	70.89	8.78	228.84	3169.63
	RL7_HFORVD_s6581	RL7_HFORVD_s6581	482	70.89	1.51	39.33	544.75
	RL7_HFORVD_s6585	RL7_HFORVD_s6585	482	70.89	20.39	531.27	7358.65
	RL7_HFORVD_s6586	RL7_HFORVD_s6586	482	70.89	1.02	26.51	367.24
	RL7_HFORVD_s6612	RL7_HFORVD_s6612	481	70.24	3.75	98.61	1365.78
	RL7_HFORVD_s6614	RL7_HFORVD_s6614	491	77.14	26.4	632.26	8757.49
	RL7_HFORVD_s6616	RL7_HFORVD_s6616	491	77.14	1.01	24.11	333.88
	RL7_HFORVD_s6622	RL7_HFORVD_s6622	492	77.88	1.03	24.4	338.03
	RL7_HFORVD_s6625	RL7_HFORVD_s6625	492	77.88	3.04	72.03	997.64
	RL7_HFORVD_s6641	RL7_HFORVD_s6641	491	77.14	1.01	24.21	335.35
	RL7_HFORVD_s6652	RL7_HFORVD_s6652	491	77.14	4.93	118.04	1634.98
	RL7_HFORVD_s6653	RL7_HFORVD_s6653	491	77.14	5.07	121.5	1682.94
	RL7_HFORVD_s6658	RL7_HFORVD_s6658	493	78.63	5.02	117.92	1633.36
	RL7_HFORVD_s6666	RL7_HFORVD_s6666	492	77.88	1.02	24.12	334.11
	RL7_HFORVD_s6667	RL7_HFORVD_s6667	492	77.88	1.15	27.36	378.97
	RL7_HFORVD_s6672	RL7_HFORVD_s6672	492	77.88	1.3	30.73	425.61
	RL7_HFORVD_s6679	RL7_HFORVD_s6679	492	77.88	4.15	98.42	1363.16
	RL7_HFORVD_s6681	RL7_HFORVD_s6681	492	77.88	1.02	24.16	334.65
	RL7_HFORVD_s6685	RL7_HFORVD_s6685	488	74.98	2.06	50.72	702.56
	RL7_HFORVD_s6689	RL7_HFORVD_s6689	488	74.98	1.01	24.76	342.94
	RL7_HFORVD_s6691	RL7_HFORVD_s6691	488	74.98	1.46	36.05	499.37
	RL7_HFORVD_s6695	RL7_HFORVD_s6695	488	74.98	5.17	127.3	1763.25
	RL7_HFORVD_s6700	RL7_HFORVD_s6700	489	75.69	3.06	74.62	1033.53
	RL7_HFORVD_s6701	RL7_HFORVD_s6701	489	75.69	1	24.48	339.02
	RL7_HFORVD_s6712	RL7_HFORVD_s6712	487	74.28	5.13	127.54	1766.55
	RL7_HFORVD_s6713	RL7_HFORVD_s6713	487	74.28	4.36	108.53	1503.2
	RL7_HFORVD_s6720	RL7_HFORVD_s6720	487	74.28	1.01	25.04	346.85
	RL7_HFORVD_s6725	RL7_HFORVD_s6725	490	76.41	9.7	234.51	3248.14
	RL7_HFORVD_s6742	RL7_HFORVD_s6742	490	76.41	7.26	175.61	2432.39
	RL7_HFORVD_s6744	RL7_HFORVD_s6744	489	75.69	9.53	232.5	3220.33
	RL7_HFORVD_s6750	RL7_HFORVD_s6750	489	75.69	2.16	52.77	730.96
	RL7_HFORVD_s6751	RL7_HFORVD_s6751	489	75.69	1.03	25.05	346.98
	RL7_HFORVD_s6754	RL7_HFORVD_s6754	467	61.88	1.02	30.5	422.4
	RL7_HFORVD_s6766	RL7_HFORVD_s6766	468	62.43	1.01	29.83	413.24
	RL7_HFORVD_s6770	RL7_HFORVD_s6770	468	62.43	3.01	89.13	1234.59
	RL7_HFORVD_s6789	RL7_HFORVD_s6789	469	62.99	1.03	30.08	416.61
	RL7_HFORVD_s6799	RL7_HFORVD_s6799	470	63.55	1.09	31.67	438.69
	RL7_HFORVD_s6811	RL7_HFORVD_s6811	468	62.43	1.02	30.29	419.54
	RL7_HFORVD_s6815	RL7_HFORVD_s6815	469	62.99	1.55	45.55	630.93
	RL7_HFORVD_s6825	RL7_HFORVD_s6825	469	62.99	2.92	85.76	1187.92
	RL7_HFORVD_s6854	RL7_HFORVD_s6854	461	58.72	4.41	138.84	1923.05
	RL7_HFORVD_s6855	RL7_HFORVD_s6855	462	59.23	1.41	44.07	610.39
	RL7_HFORVD_s6869	RL7_HFORVD_s6869	465	60.8	1.01	30.63	424.23
	RL7_HFORVD_s6876	RL7_HFORVD_s6876	465	60.8	2.01	61.06	845.76
	RL7_HFORVD_s6881	RL7_HFORVD_s6881	466	61.34	2.07	62.38	864.06
	RL7_HFORVD_s6882	RL7_HFORVD_s6882	466	61.34	2.02	60.81	842.35
	RL7_HFORVD_s6916	RL7_HFORVD_s6916	477	67.7	1.29	35.27	488.57
	RL7_HFORVD_s6918	RL7_HFORVD_s6918	477	67.7	1.01	27.69	383.51
	RL7_HFORVD_s6937	RL7_HFORVD_s6937	478	68.32	2.02	54.72	757.93
	RL7_HFORVD_s6942	RL7_HFORVD_s6942	478	68.32	1	27.15	376.12
	RL7_HFORVD_s6954	RL7_HFORVD_s6954	477	67.7	1.07	29.12	403.32
	RL7_HFORVD_s6990	RL7_HFORVD_s6990	471	64.12	1.04	29.99	415.35
	RL7_HFORVD_s6993	RL7_HFORVD_s6993	471	64.12	1.01	29.06	402.56
	RL7_HFORVD_s6996	RL7_HFORVD_s6996	474	65.88	3.04	85.19	1180.03
	RL7_HFORVD_s7000	RL7_HFORVD_s7000	474	65.88	1.04	29.11	403.25
	RL7_HFORVD_s7007	RL7_HFORVD_s7007	475	66.48	13.99	388.77	5384.85
	RL7_HFORVD_s7025	RL7_HFORVD_s7025	474	65.88	9.27	259.86	3599.37
	RL7_HFORVD_s7034	RL7_HFORVD_s7034	473	65.28	1.01	28.59	395.95
	RL7_HFORVD_s7111	RL7_HFORVD_s7111	511	93.64	1.09	21.43	296.81
	RL7_HFORVD_s7122	RL7_HFORVD_s7122	509	91.86	1.01	20.35	281.88
	RL7_HFORVD_s7198	RL7_HFORVD_s7198	543	123.9	1.01	14.99	207.67
	RL7_HFORVD_s7286	RL7_HFORVD_s7286	498	82.53	1.01	22.62	313.28
	RL7_HFORVD_s7294	RL7_HFORVD_s7294	498	82.53	1.09	24.39	337.82
	RL7_HFORVD_s7297	RL7_HFORVD_s7297	497	81.73	25.84	584	8088.99
	RL7_HFORVD_s7299	RL7_HFORVD_s7299	497	81.73	1.02	23.04	319.15
	RL7_HFORVD_s7314	RL7_HFORVD_s7314	500	84.15	1.05	22.96	318.08
	RL7_HFORVD_s7323	RL7_HFORVD_s7323	495	80.16	3.03	69.84	967.33
	RL7_HFORVD_s7334	RL7_HFORVD_s7334	494	79.39	1.08	25.05	346.92
	RL7_HFORVD_s7337	RL7_HFORVD_s7337	494	79.39	1.26	29.26	405.29
	RL7_HFORVD_s7371	RL7_HFORVD_s7371	505	88.37	1	20.98	290.6
	RL7_HFORVD_s7380	RL7_HFORVD_s7380	504	87.51	1.04	21.94	303.83
	RL7_HFORVD_s7387	RL7_HFORVD_s7387	507	90.1	17.83	365.55	5063.23
	RL7_HFORVD_s7416	RL7_HFORVD_s7416	503	86.65	5.93	126.49	1752.07
	RL7_HFORVD_s7422	RL7_HFORVD_s7422	503	86.65	2.01	42.74	591.99
	RL7_HFORVD_s7432	RL7_HFORVD_s7432	335	22.37	1.21	99.62	1379.82
	RL7_HFORVD_s7529	RL7_HFORVD_s7529	302	17.35	1.01	107.27	1485.81
	RL7_HFORVD_s7531	RL7_HFORVD_s7531	297	16.67	1.07	118.59	1642.56
	RL7_HFORVD_s7568	RL7_HFORVD_s7568	318	19.66	1.03	96.69	1339.26
	RL7_HFORVD_s7587	RL7_HFORVD_s7587	321	20.12	1.01	92.68	1283.66
	RL7_HFORVD_s7594	RL7_HFORVD_s7594	308	18.19	1.02	104.05	1441.22
	RL7_HFORVD_s7614	RL7_HFORVD_s7614	382	31.63	3.14	183.14	2536.62
	RL7_HFORVD_s7673	RL7_HFORVD_s7673	387	32.81	1.01	56.82	786.97
	RL7_HFORVD_s7675	RL7_HFORVD_s7675	387	32.81	1.04	58.53	810.68
	RL7_HFORVD_s7697	RL7_HFORVD_s7697	355	25.94	1.06	75.15	1040.85
	RL7_HFORVD_s7700	RL7_HFORVD_s7700	356	26.13	1.04	73.39	1016.5
	RL7_HFORVD_s7701	RL7_HFORVD_s7701	354	25.75	1.11	79.65	1103.18
	RL7_HFORVD_s7715	RL7_HFORVD_s7715	372	29.39	2.21	138.98	1925.04
	RL7_HFORVD_s7730	RL7_HFORVD_s7730	374	29.83	1.06	65.78	911.17
	RL7_HFORVD_s7738	RL7_HFORVD_s7738	365	27.92	1.03	67.94	941.08
	RL7_HFORVD_s7939	RL7_HFORVD_s7939	445	51.31	1.24	44.74	619.64
	RL7_HFORVD_s7969	RL7_HFORVD_s7969	448	52.59	2.02	71.07	984.36
	RL7_HFORVD_s7971	RL7_HFORVD_s7971	449	53.03	1.3	45.36	628.32
	RL7_HFORVD_s7977	RL7_HFORVD_s7977	448	52.59	1.07	37.67	521.77
	RL7_HFORVD_s7979	RL7_HFORVD_s7979	447	52.16	1.02	36.04	499.13
	RL7_HFORVD_s7986	RL7_HFORVD_s7986	447	52.16	2.09	74.07	1025.88
	RL7_HFORVD_s7987	RL7_HFORVD_s7987	447	52.16	1.21	42.93	594.59
	RL7_HFORVD_s7989	RL7_HFORVD_s7989	447	52.16	2.09	73.97	1024.52
	RL7_HFORVD_s7995	RL7_HFORVD_s7995	438	48.46	2.06	78.43	1086.4
	RL7_HFORVD_s8008	RL7_HFORVD_s8008	436	47.68	1.35	52.33	724.79
	RL7_HFORVD_s8015	RL7_HFORVD_s8015	437	48.07	1.04	40.08	555.16
	RL7_HFORVD_s8019	RL7_HFORVD_s8019	436	47.68	1.35	52.44	726.36
	RL7_HFORVD_s8025	RL7_HFORVD_s8025	441	49.65	1.14	42.59	589.85
	RL7_HFORVD_s8041	RL7_HFORVD_s8041	440	49.25	1.19	44.58	617.41
	RL7_HFORVD_s8044	RL7_HFORVD_s8044	440	49.25	5.38	201.7	2793.81
	RL7_HFORVD_s8047	RL7_HFORVD_s8047	457	56.74	1.38	44.86	621.37
	RL7_HFORVD_s8052	RL7_HFORVD_s8052	457	56.74	1.01	32.79	454.12
	RL7_HFORVD_s8056	RL7_HFORVD_s8056	457	56.74	2.09	68.01	941.98
	RL7_HFORVD_s8067	RL7_HFORVD_s8067	456	56.25	2.23	73.08	1012.23
	RL7_HFORVD_s8081	RL7_HFORVD_s8081	460	58.21	1.01	31.95	442.6
	RL7_HFORVD_s8086	RL7_HFORVD_s8086	461	58.72	14.55	457.82	6341.28
	RL7_HFORVD_s8090	RL7_HFORVD_s8090	459	57.72	227.31	7274.97	100766
	RL7_HFORVD_s8097	RL7_HFORVD_s8097	459	57.72	12.42	397.37	5503.94
	RL7_HFORVD_s8101	RL7_HFORVD_s8101	459	57.72	2.04	65.37	905.5
	RL7_HFORVD_s8102	RL7_HFORVD_s8102	459	57.72	1.07	34.38	476.17
	RL7_HFORVD_s8118	RL7_HFORVD_s8118	452	54.38	2.43	82.69	1145.28
	RL7_HFORVD_s8121	RL7_HFORVD_s8121	451	53.93	1.39	47.65	660.01
	RL7_HFORVD_s8129	RL7_HFORVD_s8129	450	53.48	1.43	49.53	686.05
	RL7_HFORVD_s8136	RL7_HFORVD_s8136	450	53.48	1.11	38.26	529.94
	RL7_HFORVD_s8142	RL7_HFORVD_s8142	454	55.31	2.08	69.59	963.92
	RL7_HFORVD_s8147	RL7_HFORVD_s8147	454	55.31	1.04	34.72	480.9
	RL7_HFORVD_s8148	RL7_HFORVD_s8148	455	55.78	1.01	33.39	462.47
	RL7_HFORVD_s8149	RL7_HFORVD_s8149	455	55.78	1.06	35.01	484.95
	RL7_HFORVD_s8179	RL7_HFORVD_s8179	411	39.26	2.04	96.15	1331.8
	RL7_HFORVD_s8227	RL7_HFORVD_s8227	413	39.86	1.09	50.54	700.09
	RL7_HFORVD_s8251	RL7_HFORVD_s8251	394	34.55	1.03	54.85	759.66
	RL7_HFORVD_s8275	RL7_HFORVD_s8275	400	36.13	1.03	52.85	732.01
	RL7_HFORVD_s8291	RL7_HFORVD_s8291	431	45.82	1.04	42.01	581.87
	RL7_HFORVD_s8297	RL7_HFORVD_s8297	431	45.82	1.02	41.12	569.59
	RL7_HFORVD_s8302	RL7_HFORVD_s8302	427	44.4	1	41.6	576.26
	RL7_HFORVD_s8303	RL7_HFORVD_s8303	427	44.4	1.12	46.43	643.07
	RL7_HFORVD_s8325	RL7_HFORVD_s8325	435	47.3	2.39	93.2	1290.96
	RL7_HFORVD_s8337	RL7_HFORVD_s8337	433	46.55	2.56	101.57	1406.79
	RL7_HFORVD_s8342	RL7_HFORVD_s8342	432	46.18	1.13	45.25	626.74
	RL7_HFORVD_s8356	RL7_HFORVD_s8356	422	42.7	1.22	52.64	729.05
	RL7_HFORVD_s8367	RL7_HFORVD_s8367	419	41.73	2.01	88.97	1232.37
	RL7_HFORVD_s8381	RL7_HFORVD_s8381	423	43.04	1.16	49.58	686.73
	RL7_HFORVD_s8386	RL7_HFORVD_s8386	424	43.37	3.52	149.93	2076.74
	RL7_HFORVD_s846	RL7_HFORVD_s846	447	52.16	2.05	72.42	1003.15
	RL7_HFORVD_s947	RL7_HFORVD_s947	485	72.9	1.01	25.52	353.49
HF TPM						105268
SF5

## Sheet: HC_HF_rsem_perfam 6-10
SF6			Length	effective length	Expected Count	TPM	FPKM
	RL6_HCEVDL_c5190	RL6_HCEVDL_c5190	495	69.07	3	42.95	601.07
HC TPM						42.95
	RL7_HFORVD_c3778	RL7_HFORVD_c3778	598	178.51	1	10.35	143.32
	RL7_HFORVD_c796	RL7_HFORVD_c796	536	117.09	1	15.78	218.51
HF TPM						26.13
SF7
	RL6_HCEVDL_rep_c139	RL6_HCEVDL_rep_c139	1094	660.27	20.13	30.15	421.87
	RL6_HCEVDL_rep_c153	RL6_HCEVDL_rep_c153	797	363.27	21.09	57.42	803.51
	RL6_HCEVDL_rep_c1586	RL6_HCEVDL_rep_c1586	521	89.72	3.03	33.43	467.82
	RL6_HCEVDL_rep_c1652	RL6_HCEVDL_rep_c1652	534	101.52	1.16	11.28	157.78
	RL6_HCEVDL_rep_c1905	RL6_HCEVDL_rep_c1905	444	42.78	4.44	102.62	1436.08
	RL6_HCEVDL_rep_c321	RL6_HCEVDL_rep_c321	561	127.48	3.15	24.46	342.28
	RL6_HCEVDL_rep_c8193	RL6_HCEVDL_rep_c8193	519	87.97	1.19	13.38	187.19
	RL6_HCEVDL_rep_c84	RL6_HCEVDL_rep_c84	653	219.27	28.11	126.77	1774
	RL6_HCEVDL_rep_c9013	RL6_HCEVDL_rep_c9013	875	441.27	2.02	4.52	63.25
	RL6_HCEVDL_rep_c98	RL6_HCEVDL_rep_c98	654	220.27	17.51	78.61	1100.06
	RL6_HCEVDL_s11126	RL6_HCEVDL_s11126	518	87.1	1.01	11.42	159.77
	RL6_HCEVDL_s11201	RL6_HCEVDL_s11201	514	83.7	8.42	99.45	1391.66
	RL6_HCEVDL_s11225	RL6_HCEVDL_s11225	364	23.02	1.09	46.73	653.87
	RL6_HCEVDL_s11788	RL6_HCEVDL_s11788	383	26.48	1.1	40.93	572.76
	RL6_HCEVDL_s1319	RL6_HCEVDL_s1319	499	71.93	6.24	85.79	1200.58
	RL6_HCEVDL_s1460	RL6_HCEVDL_s1460	451	45.47	1.03	22.51	315.03
	RL6_HCEVDL_s1590	RL6_HCEVDL_s1590	507	78.01	1.09	13.83	193.53
	RL6_HCEVDL_s1596	RL6_HCEVDL_s1596	526	94.18	1.07	11.27	157.71
	RL6_HCEVDL_s1629	RL6_HCEVDL_s1629	464	51.13	3.01	58.23	814.92
	RL6_HCEVDL_s1653	RL6_HCEVDL_s1653	412	32.97	1.06	31.91	446.6
	RL6_HCEVDL_s1686	RL6_HCEVDL_s1686	421	35.38	1.01	28.15	393.89
	RL6_HCEVDL_s1696	RL6_HCEVDL_s1696	379	25.71	1.01	38.91	544.52
	RL6_HCEVDL_s1724	RL6_HCEVDL_s1724	490	65.69	1.06	15.97	223.5
	RL6_HCEVDL_s1747	RL6_HCEVDL_s1747	420	35.1	1.02	28.86	403.83
	RL6_HCEVDL_s1832	RL6_HCEVDL_s1832	418	34.55	1.07	30.73	430.07
	RL6_HCEVDL_s1834	RL6_HCEVDL_s1834	254	9.48	4.64	484.62	6781.75
	RL6_HCEVDL_s1865	RL6_HCEVDL_s1865	421	35.38	1.06	29.52	413.08
	RL6_HCEVDL_s5407	RL6_HCEVDL_s5407	265	10.5	1	94.15	1317.52
	RL6_HCEVDL_s9276	RL6_HCEVDL_s9276	492	67.02	1.29	18.97	265.48
	RL6_HCEVDL_s9588	RL6_HCEVDL_s9588	502	74.16	1.02	13.59	190.22
HC TPM						1688.18
	RL7_HFORVD_rep_c1492	RL7_HFORVD_rep_c1492	802	382.51	2.01	9.72	134.57
	RL7_HFORVD_rep_c1561	RL7_HFORVD_rep_c1561	502	85.81	9.55	205.56	2847.2
	RL7_HFORVD_rep_c253	RL7_HFORVD_rep_c253	795	375.51	2.96	14.55	201.54
	RL7_HFORVD_s1601	RL7_HFORVD_s1601	505	88.37	1.02	21.25	294.38
	RL7_HFORVD_s1635	RL7_HFORVD_s1635	486	73.58	1.02	25.66	355.38
	RL7_HFORVD_s6544	RL7_HFORVD_s6544	480	69.59	1.07	28.39	393.22
	RL7_HFORVD_s6546	RL7_HFORVD_s6546	481	70.24	1.02	26.94	373.12
HF TPM						332.07
SF8	RL6_HCEVDL_dn_rep_c8864	RL6_HCEVDL_dn_rep_c8864	1028	594.27	6.03	10.04	140.51
	RL6_HCEVDL_s11585	RL6_HCEVDL_s11585	340	19.29	1.11	56.89	796.15
	RL6_HCEVDL_s8906	RL6_HCEVDL_s8906	422	35.66	1.01	27.97	391.45
HC TPM						94.9
	RL7_HFORVD_c5548	RL7_HFORVD_c5548	487	74.28	7.07	175.86	2435.9
	RL7_HFORVD_c968	RL7_HFORVD_c968	495	80.16	1.9	43.8	606.71
HF TPM						219.66
SF9	RL6_HCEVDL_dn_rep_c1683	RL6_HCEVDL_dn_rep_c1683	518	87.1	4.72	53.64	750.59
	RL6_HCEVDL_dn_rep_c1825	RL6_HCEVDL_dn_rep_c1825	459	48.84	4.48	90.75	1269.96
	RL6_HCEVDL_dn_rep_c20	RL6_HCEVDL_dn_rep_c20	631	197.27	80.35	402.81	5636.89
	RL6_HCEVDL_dn_rep_c521	RL6_HCEVDL_dn_rep_c521	568	134.38	23.41	172.27	2410.72
	RL6_HCEVDL_rep_c1074	RL6_HCEVDL_rep_c1074	944	510.27	10.42	20.19	282.6
	RL6_HCEVDL_rep_c1287	RL6_HCEVDL_rep_c1287	490	65.69	3	45.17	632.06
	RL6_HCEVDL_rep_c1311	RL6_HCEVDL_rep_c1311	471	54.58	7.76	140.53	1966.61
	RL6_HCEVDL_rep_c1451	RL6_HCEVDL_rep_c1451	488	64.39	8.63	132.49	1854.11
	RL6_HCEVDL_rep_c1627	RL6_HCEVDL_rep_c1627	462	50.2	10.87	214.16	2996.99
	RL6_HCEVDL_rep_c1684	RL6_HCEVDL_rep_c1684	689	255.27	3.93	15.23	213.17
	RL6_HCEVDL_rep_c1717	RL6_HCEVDL_rep_c1717	464	51.13	1.06	20.42	285.78
	RL6_HCEVDL_rep_c1728	RL6_HCEVDL_rep_c1728	529	96.91	14.34	146.29	2047.17
	RL6_HCEVDL_rep_c1860	RL6_HCEVDL_rep_c1860	574	140.33	9.37	66.04	924.15
	RL6_HCEVDL_rep_c1894	RL6_HCEVDL_rep_c1894	637	203.27	2.1	10.2	142.75
	RL6_HCEVDL_rep_c1951	RL6_HCEVDL_rep_c1951	717	283.27	5.02	17.52	245.19
	RL6_HCEVDL_rep_c1965	RL6_HCEVDL_rep_c1965	432	38.66	2	51.16	715.95
	RL6_HCEVDL_rep_c2008	RL6_HCEVDL_rep_c2008	516	85.39	1.04	12.02	168.18
	RL6_HCEVDL_rep_c253	RL6_HCEVDL_rep_c253	461	49.74	7.27	144.51	2022.3
	RL6_HCEVDL_rep_c270	RL6_HCEVDL_rep_c270	624	190.27	28.01	145.57	2037.13
	RL6_HCEVDL_rep_c353	RL6_HCEVDL_rep_c353	578	144.31	17.01	116.6	1631.69
	RL6_HCEVDL_rep_c44	RL6_HCEVDL_rep_c44	616	182.27	82.87	449.64	6292.22
	RL6_HCEVDL_rep_c9080	RL6_HCEVDL_rep_c9080	448	44.28	1.06	23.65	330.96
	RL6_HCEVDL_s10007	RL6_HCEVDL_s10007	484	61.89	1.65	26.43	369.85
	RL6_HCEVDL_s10156	RL6_HCEVDL_s10156	479	58.94	7.11	119.34	1670.09
	RL6_HCEVDL_s10622	RL6_HCEVDL_s10622	580	146.3	10.98	74.2	1038.3
	RL6_HCEVDL_s10992	RL6_HCEVDL_s10992	503	74.92	12.16	160.55	2246.67
	RL6_HCEVDL_s12227	RL6_HCEVDL_s12227	308	15.11	1.13	73.71	1031.55
	RL6_HCEVDL_s12976	RL6_HCEVDL_s12976	445	43.15	2.01	46.09	644.95
	RL6_HCEVDL_s1524	RL6_HCEVDL_s1524	499	71.93	2.84	39.02	546.05
	RL6_HCEVDL_s1727	RL6_HCEVDL_s1727	459	48.84	1.01	20.39	285.39
	RL6_HCEVDL_s1778	RL6_HCEVDL_s1778	473	55.63	2.07	36.71	513.75
	RL6_HCEVDL_s1895	RL6_HCEVDL_s1895	481	60.1	104.29	1716.16	24016
	RL6_HCEVDL_s1908	RL6_HCEVDL_s1908	463	50.66	2.2	42.85	599.68
	RL6_HCEVDL_s5538	RL6_HCEVDL_s5538	463	50.66	16.11	314.54	4401.65
	RL6_HCEVDL_s8460	RL6_HCEVDL_s8460	449	44.67	1.01	22.34	312.6
	RL6_HCEVDL_s9245	RL6_HCEVDL_s9245	493	67.69	10.45	152.73	2137.26
	RL6_HCEVDL_s9818	RL6_HCEVDL_s9818	475	56.7	2.3	40.16	561.98
	RL6_HCEVDL_s9914	RL6_HCEVDL_s9914	472	55.1	1.05	18.82	263.34
	RL6_HCEVDL_s9961	RL6_HCEVDL_s9961	474	56.16	1.03	18.11	253.48
HC TPM						5413.01
	RL7_HFORVD_c1283	RL7_HFORVD_c1283	475	66.48	2	55.57	769.65
	RL7_HFORVD_c234	RL7_HFORVD_c234	2258	1838.51	45.89	46.1	638.59
	RL7_HFORVD_c474	RL7_HFORVD_c474	493	78.63	1	23.49	325.39
	RL7_HFORVD_c6051	RL7_HFORVD_c6051	750	330.51	2	11.18	154.87
	RL7_HFORVD_c6208	RL7_HFORVD_c6208	477	67.7	2	54.57	755.9
	RL7_HFORVD_c904	RL7_HFORVD_c904	785	365.51	4	20.21	279.99
	RL7_HFORVD_c946	RL7_HFORVD_c946	1047	627.51	7.15	21.05	291.61
	RL7_HFORVD_dn_rep_c105	RL7_HFORVD_dn_rep_c105	530	111.32	1.6	26.47	366.7
	RL7_HFORVD_dn_rep_c5314	RL7_HFORVD_dn_rep_c5314	635	215.51	1.05	9.04	125.22
	RL7_HFORVD_rep_c100	RL7_HFORVD_rep_c100	625	205.51	37.59	337.88	4679.97
	RL7_HFORVD_rep_c1045	RL7_HFORVD_rep_c1045	481	70.24	1.06	27.96	387.25
	RL7_HFORVD_rep_c1207	RL7_HFORVD_rep_c1207	526	107.51	5.23	89.82	1244.16
	RL7_HFORVD_rep_c1379	RL7_HFORVD_rep_c1379	441	49.65	8.05	299.36	4146.5
	RL7_HFORVD_rep_c1432	RL7_HFORVD_rep_c1432	538	119.03	10.85	168.39	2332.34
	RL7_HFORVD_rep_c1484	RL7_HFORVD_rep_c1484	522	103.74	10.15	180.64	2502.02
	RL7_HFORVD_rep_c159	RL7_HFORVD_rep_c159	615	195.51	54.76	517.36	7165.93
	RL7_HFORVD_rep_c161	RL7_HFORVD_rep_c161	595	175.51	24.47	257.56	3567.44
	RL7_HFORVD_rep_c1642	RL7_HFORVD_rep_c1642	542	122.92	3.06	45.97	636.75
	RL7_HFORVD_rep_c1658	RL7_HFORVD_rep_c1658	553	133.71	16.73	231.13	3201.37
	RL7_HFORVD_rep_c1720	RL7_HFORVD_rep_c1720	451	53.93	2.91	99.77	1381.95
	RL7_HFORVD_rep_c1757	RL7_HFORVD_rep_c1757	541	121.95	15.05	227.97	3157.57
	RL7_HFORVD_rep_c1811	RL7_HFORVD_rep_c1811	495	80.16	0	0	0
	RL7_HFORVD_rep_c1824	RL7_HFORVD_rep_c1824	531	112.27	2	32.97	456.6
	RL7_HFORVD_rep_c1846	RL7_HFORVD_rep_c1846	713	293.51	0	0	0
	RL7_HFORVD_rep_c188	RL7_HFORVD_rep_c188	554	134.7	11.62	159.41	2208.02
	RL7_HFORVD_rep_c1904	RL7_HFORVD_rep_c1904	450	53.48	1.08	37.27	516.26
	RL7_HFORVD_rep_c1914	RL7_HFORVD_rep_c1914	519	100.94	4.17	76.24	1055.94
	RL7_HFORVD_rep_c1928	RL7_HFORVD_rep_c1928	524	105.62	8.64	151.13	2093.27
	RL7_HFORVD_rep_c1938	RL7_HFORVD_rep_c1938	778	358.51	2.09	10.77	149.22
	RL7_HFORVD_rep_c1991	RL7_HFORVD_rep_c1991	470	63.55	2.83	82.29	1139.83
	RL7_HFORVD_rep_c2008	RL7_HFORVD_rep_c2008	449	53.03	2.08	72.32	1001.7
	RL7_HFORVD_rep_c2032	RL7_HFORVD_rep_c2032	541	121.95	2.57	38.96	539.61
	RL7_HFORVD_rep_c2038	RL7_HFORVD_rep_c2038	459	57.72	15.31	489.95	6786.37
	RL7_HFORVD_rep_c319	RL7_HFORVD_rep_c319	539	120	12.33	189.72	2627.82
	RL7_HFORVD_rep_c329	RL7_HFORVD_rep_c329	466	61.34	4.7	141.56	1960.73
	RL7_HFORVD_rep_c3746	RL7_HFORVD_rep_c3746	831	411.51	2.12	9.54	132.11
	RL7_HFORVD_rep_c392	RL7_HFORVD_rep_c392	586	166.52	6.4	70.95	982.7
	RL7_HFORVD_rep_c435	RL7_HFORVD_rep_c435	552	132.73	11.95	166.35	2304.05
	RL7_HFORVD_rep_c49	RL7_HFORVD_rep_c49	540	120.97	70.99	1083.98	15014.1
	RL7_HFORVD_rep_c5636	RL7_HFORVD_rep_c5636	519	100.94	1	18.33	253.95
	RL7_HFORVD_rep_c65	RL7_HFORVD_rep_c65	490	76.41	9.9	239.25	3313.91
	RL7_HFORVD_rep_c75	RL7_HFORVD_rep_c75	508	90.98	22.93	465.48	6447.4
	RL7_HFORVD_s1044	RL7_HFORVD_s1044	512	94.54	0	0	0
	RL7_HFORVD_s1291	RL7_HFORVD_s1291	517	99.09	6.87	128.14	1774.93
	RL7_HFORVD_s1625	RL7_HFORVD_s1625	430	45.46	1.03	41.73	578.07
	RL7_HFORVD_s1900	RL7_HFORVD_s1900	416	40.78	1.33	60.07	832.01
	RL7_HFORVD_s1963	RL7_HFORVD_s1963	502	85.81	1.03	22.26	308.33
	RL7_HFORVD_s1967	RL7_HFORVD_s1967	435	47.3	1.23	48.2	667.63
	RL7_HFORVD_s1978	RL7_HFORVD_s1978	504	87.51	2.1	44.31	613.7
	RL7_HFORVD_s2011	RL7_HFORVD_s2011	415	40.47	1.46	66.71	923.99
	RL7_HFORVD_s2014	RL7_HFORVD_s2014	446	51.73	1.15	41.1	569.27
	RL7_HFORVD_s2030	RL7_HFORVD_s2030	438	48.46	1.17	44.46	615.87
	RL7_HFORVD_s2075	RL7_HFORVD_s2075	514	96.35	4.34	83.3	1153.76
	RL7_HFORVD_s4447	RL7_HFORVD_s4447	427	44.4	5.02	209.02	2895.15
	RL7_HFORVD_s4543	RL7_HFORVD_s4543	392	34.04	1.05	57.21	792.46
	RL7_HFORVD_s4846	RL7_HFORVD_s4846	381	31.4	1.09	63.98	886.12
	RL7_HFORVD_s625	RL7_HFORVD_s625	511	93.64	0	0	0
	RL7_HFORVD_s6620	RL7_HFORVD_s6620	492	77.88	1.1	26.04	360.7
	RL7_HFORVD_s6640	RL7_HFORVD_s6640	490	76.41	1.15	27.73	384.13
	RL7_HFORVD_s7077	RL7_HFORVD_s7077	520	101.87	0	0	0
	RL7_HFORVD_s7096	RL7_HFORVD_s7096	519	100.94	2.34	42.84	593.31
	RL7_HFORVD_s7127	RL7_HFORVD_s7127	509	91.86	1.28	25.68	355.74
	RL7_HFORVD_s7178	RL7_HFORVD_s7178	552	132.73	1.02	14.18	196.42
	RL7_HFORVD_s7238	RL7_HFORVD_s7238	551	131.74	0	0	0
	RL7_HFORVD_s7247	RL7_HFORVD_s7247	529	110.36	1.04	17.36	240.39
	RL7_HFORVD_s7303	RL7_HFORVD_s7303	477	67.7	0	0	0
	RL7_HFORVD_s737	RL7_HFORVD_s737	432	46.18	1	40	554.07
	RL7_HFORVD_s7384	RL7_HFORVD_s7384	507	90.1	0.98	20.16	279.2
	RL7_HFORVD_s7538	RL7_HFORVD_s7538	297	16.67	1.25	138.8	1922.49
	RL7_HFORVD_s8281	RL7_HFORVD_s8281	402	36.68	1.47	73.92	1023.84
	RL7_HFORVD_s953	RL7_HFORVD_s953	434	46.93	3.2	125.78	1742.17
HF TPM						7750.94
SF10	RL6_HCEVDL_c8719	RL6_HCEVDL_c8719	970	536.27	2	3.69	51.62
	RL6_HCEVDL_dn_rep_c104	RL6_HCEVDL_dn_rep_c104	557	123.56	19.01	152.16	2129.26
	RL6_HCEVDL_dn_rep_c105	RL6_HCEVDL_dn_rep_c105	480	59.51	5.57	92.56	1295.25
	RL6_HCEVDL_dn_rep_c113	RL6_HCEVDL_dn_rep_c113	638	204.27	57.59	278.84	3902.07
	RL6_HCEVDL_dn_rep_c118	RL6_HCEVDL_dn_rep_c118	663	229.27	68.9	297.21	4159.18
	RL6_HCEVDL_dn_rep_c12	RL6_HCEVDL_dn_rep_c12	679	245.27	183.67	740.59	10363.8
	RL6_HCEVDL_dn_rep_c125	RL6_HCEVDL_dn_rep_c125	581	147.3	30.31	203.5	2847.81
	RL6_HCEVDL_dn_rep_c126	RL6_HCEVDL_dn_rep_c126	503	74.92	22.72	299.94	4197.3
	RL6_HCEVDL_dn_rep_c145	RL6_HCEVDL_dn_rep_c145	541	108.12	44.37	405.8	5678.71
	RL6_HCEVDL_dn_rep_c1617	RL6_HCEVDL_dn_rep_c1617	750	316.27	3.03	9.48	132.61
	RL6_HCEVDL_dn_rep_c17	RL6_HCEVDL_dn_rep_c17	555	121.61	157.35	1279.53	17905.7
	RL6_HCEVDL_dn_rep_c2042	RL6_HCEVDL_dn_rep_c2042	514	83.7	2.25	26.64	372.8
	RL6_HCEVDL_dn_rep_c2380	RL6_HCEVDL_dn_rep_c2380	443	42.41	3.66	85.26	1193.12
	RL6_HCEVDL_dn_rep_c240	RL6_HCEVDL_dn_rep_c240	521	89.72	14.63	161.28	2256.9
	RL6_HCEVDL_dn_rep_c287	RL6_HCEVDL_dn_rep_c287	493	67.69	27.01	394.61	5522.22
	RL6_HCEVDL_dn_rep_c3566	RL6_HCEVDL_dn_rep_c3566	452	45.87	4.51	97.26	1361.05
	RL6_HCEVDL_dn_rep_c359	RL6_HCEVDL_dn_rep_c359	526	94.18	11.3	118.65	1660.39
	RL6_HCEVDL_dn_rep_c36	RL6_HCEVDL_dn_rep_c36	1120	686.27	87.53	126.14	1765.15
	RL6_HCEVDL_dn_rep_c38	RL6_HCEVDL_dn_rep_c38	619	185.27	93.34	498.26	6972.59
	RL6_HCEVDL_dn_rep_c57	RL6_HCEVDL_dn_rep_c57	630	196.27	20.33	102.45	1433.65
	RL6_HCEVDL_dn_rep_c611	RL6_HCEVDL_dn_rep_c611	485	62.5	18.01	284.98	3988.03
	RL6_HCEVDL_dn_rep_c614	RL6_HCEVDL_dn_rep_c614	653	219.27	20.58	92.82	1298.87
	RL6_HCEVDL_dn_rep_c66	RL6_HCEVDL_dn_rep_c66	636	202.27	111.79	546.6	7649.16
	RL6_HCEVDL_dn_rep_c8990	RL6_HCEVDL_dn_rep_c8990	476	57.25	4.81	83.12	1163.18
	RL6_HCEVDL_dn_rep_c9051	RL6_HCEVDL_dn_rep_c9051	761	327.27	2.05	6.2	86.83
	RL6_HCEVDL_dn_rep_c99	RL6_HCEVDL_dn_rep_c99	580	146.3	18.54	125.31	1753.59
	RL6_HCEVDL_dn_s11406	RL6_HCEVDL_dn_s11406	372	24.41	1.21	49.03	686.07
	RL6_HCEVDL_dn_s11818	RL6_HCEVDL_dn_s11818	396	29.19	1.26	42.7	597.51
	RL6_HCEVDL_dn_s12194	RL6_HCEVDL_dn_s12194	270	10.99	1.47	132.58	1855.36
	RL6_HCEVDL_dn_s12483	RL6_HCEVDL_dn_s12483	454	46.69	2.03	42.89	600.27
	RL6_HCEVDL_dn_s12612	RL6_HCEVDL_dn_s12612	450	45.07	1.01	22.19	310.57
	RL6_HCEVDL_dn_s12712	RL6_HCEVDL_dn_s12712	461	49.74	1.1	21.91	306.56
	RL6_HCEVDL_dn_s12932	RL6_HCEVDL_dn_s12932	417	34.28	1.04	30.06	420.67
	RL6_HCEVDL_dn_s12985	RL6_HCEVDL_dn_s12985	446	43.52	1.09	24.77	346.64
	RL6_HCEVDL_dn_s13037	RL6_HCEVDL_dn_s13037	434	39.31	1.4	35.31	494.18
	RL6_HCEVDL_dn_s13072	RL6_HCEVDL_dn_s13072	439	40.99	2.1	50.56	707.58
	RL6_HCEVDL_dn_s3672	RL6_HCEVDL_dn_s3672	460	49.29	1.14	22.95	321.23
	RL6_HCEVDL_dn_s516	RL6_HCEVDL_dn_s516	433	38.98	2.87	72.73	1017.73
	RL6_HCEVDL_dn_s8877	RL6_HCEVDL_dn_s8877	436	39.97	1.64	40.56	567.58
	RL6_HCEVDL_dn_s8894	RL6_HCEVDL_dn_s8894	436	39.97	2.91	72.04	1008.15
	RL6_HCEVDL_dn_s9120	RL6_HCEVDL_dn_s9120	432	38.66	6.95	177.84	2488.71
	RL6_HCEVDL_rep_c1148	RL6_HCEVDL_rep_c1148	475	56.7	2.3	40.11	561.32
	RL6_HCEVDL_rep_c120	RL6_HCEVDL_rep_c120	628	194.27	24.77	126.08	1764.34
	RL6_HCEVDL_rep_c122	RL6_HCEVDL_rep_c122	576	142.32	0	0	0
	RL6_HCEVDL_rep_c1274	RL6_HCEVDL_rep_c1274	472	55.1	5.06	90.9	1271.99
	RL6_HCEVDL_rep_c1304	RL6_HCEVDL_rep_c1304	526	94.18	4.39	46.06	644.56
	RL6_HCEVDL_rep_c1307	RL6_HCEVDL_rep_c1307	564	130.43	17.58	133.32	1865.63
	RL6_HCEVDL_rep_c1599	RL6_HCEVDL_rep_c1599	482	60.69	10.59	172.65	2416.08
	RL6_HCEVDL_rep_c1664	RL6_HCEVDL_rep_c1664	618	184.27	22.76	122.13	1709.09
	RL6_HCEVDL_rep_c1704	RL6_HCEVDL_rep_c1704	587	153.29	54.97	354.62	4962.58
	RL6_HCEVDL_rep_c1735	RL6_HCEVDL_rep_c1735	483	61.29	5.37	86.68	1212.95
	RL6_HCEVDL_rep_c1820	RL6_HCEVDL_rep_c1820	632	198.27	15.05	75.09	1050.75
	RL6_HCEVDL_rep_c1888	RL6_HCEVDL_rep_c1888	599	165.28	151.64	907.35	12697.5
	RL6_HCEVDL_rep_c1913	RL6_HCEVDL_rep_c1913	970	536.27	2.01	3.71	51.97
	RL6_HCEVDL_rep_c1937	RL6_HCEVDL_rep_c1937	489	65.03	8.16	124.07	1736.23
	RL6_HCEVDL_rep_c1977	RL6_HCEVDL_rep_c1977	534	101.52	14.06	136.98	1916.96
	RL6_HCEVDL_rep_c1980	RL6_HCEVDL_rep_c1980	602	168.27	10.49	61.66	862.9
	RL6_HCEVDL_rep_c201	RL6_HCEVDL_rep_c201	560	126.5	35.79	279.82	3915.8
	RL6_HCEVDL_rep_c2065	RL6_HCEVDL_rep_c2065	494	68.38	76.03	1099.64	15388.3
	RL6_HCEVDL_rep_c2173	RL6_HCEVDL_rep_c2173	432	38.66	2.04	52.17	730.03
	RL6_HCEVDL_rep_c2177	RL6_HCEVDL_rep_c2177	511	81.21	7.7	93.72	1311.46
	RL6_HCEVDL_rep_c2182	RL6_HCEVDL_rep_c2182	520	88.84	22.84	254.25	3557.95
	RL6_HCEVDL_rep_c2188	RL6_HCEVDL_rep_c2188	574	140.33	3.13	22.06	308.69
	RL6_HCEVDL_rep_c2206	RL6_HCEVDL_rep_c2206	565	131.42	82.94	624.16	8734.52
	RL6_HCEVDL_rep_c2208	RL6_HCEVDL_rep_c2208	399	29.86	3.11	103.03	1441.76
	RL6_HCEVDL_rep_c2219	RL6_HCEVDL_rep_c2219	623	189.27	19.63	102.59	1435.59
	RL6_HCEVDL_rep_c2241	RL6_HCEVDL_rep_c2241	630	196.27	4.5	22.67	317.2
	RL6_HCEVDL_rep_c2253	RL6_HCEVDL_rep_c2253	629	195.27	11.47	58.1	813.11
	RL6_HCEVDL_rep_c2267	RL6_HCEVDL_rep_c2267	463	50.66	1.12	21.91	306.68
	RL6_HCEVDL_rep_c2403	RL6_HCEVDL_rep_c2403	635	201.27	43.61	214.26	2998.34
	RL6_HCEVDL_rep_c2538	RL6_HCEVDL_rep_c2538	594	160.28	19.55	120.62	1687.91
	RL6_HCEVDL_rep_c265	RL6_HCEVDL_rep_c265	569	135.37	11.5	84	1175.46
	RL6_HCEVDL_rep_c2817	RL6_HCEVDL_rep_c2817	500	72.67	24.33	331.13	4633.83
	RL6_HCEVDL_rep_c2857	RL6_HCEVDL_rep_c2857	553	119.67	48.55	401.25	5615.07
	RL6_HCEVDL_rep_c2868	RL6_HCEVDL_rep_c2868	533	100.59	3.81	37.43	523.73
	RL6_HCEVDL_rep_c288	RL6_HCEVDL_rep_c288	566	132.41	11.35	84.75	1186.02
	RL6_HCEVDL_rep_c2923	RL6_HCEVDL_rep_c2923	499	71.93	1.76	24.15	337.94
	RL6_HCEVDL_rep_c294	RL6_HCEVDL_rep_c294	495	69.07	7.99	114.42	1601.13
	RL6_HCEVDL_rep_c2964	RL6_HCEVDL_rep_c2964	505	76.45	2.02	26.08	365
	RL6_HCEVDL_rep_c2990	RL6_HCEVDL_rep_c2990	550	116.76	19.89	168.5	2358.04
	RL6_HCEVDL_rep_c302	RL6_HCEVDL_rep_c302	501	73.41	13.13	176.83	2474.57
	RL6_HCEVDL_rep_c3024	RL6_HCEVDL_rep_c3024	325	17.23	2	114.78	1606.25
	RL6_HCEVDL_rep_c303	RL6_HCEVDL_rep_c303	713	279.27	6.09	21.58	301.97
	RL6_HCEVDL_rep_c3150	RL6_HCEVDL_rep_c3150	593	159.28	9.67	60.04	840.15
	RL6_HCEVDL_rep_c3198	RL6_HCEVDL_rep_c3198	551	117.73	15.92	133.75	1871.67
	RL6_HCEVDL_rep_c3222	RL6_HCEVDL_rep_c3222	614	180.27	29.12	159.75	2235.53
	RL6_HCEVDL_rep_c3238	RL6_HCEVDL_rep_c3238	530	97.82	1.03	10.38	145.23
	RL6_HCEVDL_rep_c326	RL6_HCEVDL_rep_c326	655	221.27	12.84	57.37	802.79
	RL6_HCEVDL_rep_c3332	RL6_HCEVDL_rep_c3332	543	110.03	16	143.82	2012.68
	RL6_HCEVDL_rep_c3361	RL6_HCEVDL_rep_c3361	498	71.21	55.36	768.82	10758.8
	RL6_HCEVDL_rep_c3381	RL6_HCEVDL_rep_c3381	559	125.52	23.41	184.43	2580.93
	RL6_HCEVDL_rep_c3424	RL6_HCEVDL_rep_c3424	460	49.29	1.7	34.07	476.72
	RL6_HCEVDL_rep_c3454	RL6_HCEVDL_rep_c3454	444	42.78	2.28	52.79	738.8
	RL6_HCEVDL_rep_c3456	RL6_HCEVDL_rep_c3456	596	162.28	7.06	42.99	601.66
	RL6_HCEVDL_rep_c347	RL6_HCEVDL_rep_c347	502	74.16	17.6	234.73	3284.77
	RL6_HCEVDL_rep_c3487	RL6_HCEVDL_rep_c3487	480	59.51	10.55	175.25	2452.51
	RL6_HCEVDL_rep_c3492	RL6_HCEVDL_rep_c3492	501	73.41	3.11	41.9	586.35
	RL6_HCEVDL_rep_c3516	RL6_HCEVDL_rep_c3516	289	12.95	4.49	342.83	4797.61
	RL6_HCEVDL_rep_c3517	RL6_HCEVDL_rep_c3517	497	70.49	10.61	148.85	2083.05
	RL6_HCEVDL_rep_c3522	RL6_HCEVDL_rep_c3522	470	54.07	1.54	28.1	393.22
	RL6_HCEVDL_rep_c3544	RL6_HCEVDL_rep_c3544	501	73.41	19	255.91	3581.19
	RL6_HCEVDL_rep_c3548	RL6_HCEVDL_rep_c3548	494	68.38	33.29	481.41	6736.78
	RL6_HCEVDL_rep_c3565	RL6_HCEVDL_rep_c3565	504	75.68	9.35	122.21	1710.21
	RL6_HCEVDL_rep_c3567	RL6_HCEVDL_rep_c3567	582	148.3	9.41	62.73	877.85
	RL6_HCEVDL_rep_c3577	RL6_HCEVDL_rep_c3577	464	51.13	2.77	53.54	749.21
	RL6_HCEVDL_rep_c3611	RL6_HCEVDL_rep_c3611	492	67.02	1.03	15.19	212.6
	RL6_HCEVDL_rep_c3670	RL6_HCEVDL_rep_c3670	495	69.07	6.86	98.19	1374.04
	RL6_HCEVDL_rep_c3712	RL6_HCEVDL_rep_c3712	441	41.69	1.28	30.35	424.74
	RL6_HCEVDL_rep_c3721	RL6_HCEVDL_rep_c3721	495	69.07	10.08	144.28	2018.99
	RL6_HCEVDL_rep_c3774	RL6_HCEVDL_rep_c3774	586	152.29	2.02	13.1	183.3
	RL6_HCEVDL_rep_c382	RL6_HCEVDL_rep_c382	433	38.98	4.18	106.09	1484.62
	RL6_HCEVDL_rep_c397	RL6_HCEVDL_rep_c397	452	45.87	2.57	55.38	774.98
	RL6_HCEVDL_rep_c400	RL6_HCEVDL_rep_c400	495	69.07	34.84	498.81	6980.35
	RL6_HCEVDL_rep_c403	RL6_HCEVDL_rep_c403	641	207.27	66.98	319.58	4472.14
	RL6_HCEVDL_rep_c4100	RL6_HCEVDL_rep_c4100	900	466.27	3.03	6.43	89.95
	RL6_HCEVDL_rep_c491	RL6_HCEVDL_rep_c491	772	338.27	6.22	18.19	254.58
	RL6_HCEVDL_rep_c505	RL6_HCEVDL_rep_c505	473	55.63	5.55	98.58	1379.58
	RL6_HCEVDL_rep_c5246	RL6_HCEVDL_rep_c5246	1073	639.27	3.02	4.66	65.28
	RL6_HCEVDL_rep_c536	RL6_HCEVDL_rep_c536	532	99.66	6.49	64.36	900.67
	RL6_HCEVDL_rep_c537	RL6_HCEVDL_rep_c537	464	51.13	7.16	138.58	1939.35
	RL6_HCEVDL_rep_c5378	RL6_HCEVDL_rep_c5378	565	131.42	1.98	14.94	209.02
	RL6_HCEVDL_rep_c538	RL6_HCEVDL_rep_c538	553	119.67	16.24	134.19	1877.81
	RL6_HCEVDL_rep_c6015	RL6_HCEVDL_rep_c6015	519	87.97	2.84	31.88	446.08
	RL6_HCEVDL_rep_c62	RL6_HCEVDL_rep_c62	586	152.29	31.23	202.79	2837.9
	RL6_HCEVDL_rep_c68	RL6_HCEVDL_rep_c68	550	116.76	33.63	284.85	3986.13
	RL6_HCEVDL_rep_c6853	RL6_HCEVDL_rep_c6853	517	86.24	4.65	53.34	746.47
	RL6_HCEVDL_rep_c8181	RL6_HCEVDL_rep_c8181	653	219.27	1.01	4.55	63.73
	RL6_HCEVDL_rep_c8354	RL6_HCEVDL_rep_c8354	591	157.28	8.61	54.16	757.9
	RL6_HCEVDL_rep_c8494	RL6_HCEVDL_rep_c8494	480	59.51	2.27	37.68	527.34
	RL6_HCEVDL_rep_c8706	RL6_HCEVDL_rep_c8706	896	462.27	3	6.41	89.68
	RL6_HCEVDL_rep_c8869	RL6_HCEVDL_rep_c8869	721	287.27	1.08	3.72	52.12
	RL6_HCEVDL_rep_c8899	RL6_HCEVDL_rep_c8899	531	98.74	2.14	21.41	299.64
	RL6_HCEVDL_rep_c9009	RL6_HCEVDL_rep_c9009	856	422.27	3.02	7.07	98.92
	RL6_HCEVDL_rep_c9050	RL6_HCEVDL_rep_c9050	553	119.67	0.97	8.03	112.43
	RL6_HCEVDL_rep_c9055	RL6_HCEVDL_rep_c9055	1148	714.27	3.44	4.76	66.67
	RL6_HCEVDL_rep_c9104	RL6_HCEVDL_rep_c9104	686	252.27	5.13	20.12	281.59
	RL6_HCEVDL_rep_c94	RL6_HCEVDL_rep_c94	1450	1016.27	37.27	36.27	507.53
	RL6_HCEVDL_s10025	RL6_HCEVDL_s10025	485	62.5	3.4	53.73	751.94
	RL6_HCEVDL_s10041	RL6_HCEVDL_s10041	484	61.89	2.4	38.34	536.59
	RL6_HCEVDL_s10061	RL6_HCEVDL_s10061	486	63.12	3.09	48.35	676.55
	RL6_HCEVDL_s10087	RL6_HCEVDL_s10087	487	63.75	1.02	15.83	221.46
	RL6_HCEVDL_s10107	RL6_HCEVDL_s10107	485	62.5	7.24	114.49	1602.22
	RL6_HCEVDL_s10117	RL6_HCEVDL_s10117	486	63.12	1.05	16.38	229.23
	RL6_HCEVDL_s10125	RL6_HCEVDL_s10125	480	59.51	1	16.66	233.08
	RL6_HCEVDL_s10149	RL6_HCEVDL_s10149	480	59.51	2.04	33.91	474.56
	RL6_HCEVDL_s10157	RL6_HCEVDL_s10157	479	58.94	1.13	18.94	265.01
	RL6_HCEVDL_s10161	RL6_HCEVDL_s10161	479	58.94	1.01	16.94	237.05
	RL6_HCEVDL_s10179	RL6_HCEVDL_s10179	482	60.69	1.27	20.73	290.1
	RL6_HCEVDL_s10201	RL6_HCEVDL_s10201	483	61.29	80.42	1297.75	18160.7
	RL6_HCEVDL_s10210	RL6_HCEVDL_s10210	483	61.29	1.02	16.49	230.79
	RL6_HCEVDL_s10215	RL6_HCEVDL_s10215	481	60.1	1.01	16.62	232.52
	RL6_HCEVDL_s10507	RL6_HCEVDL_s10507	525	93.28	6.57	69.69	975.28
	RL6_HCEVDL_s10528	RL6_HCEVDL_s10528	561	127.48	2.25	17.48	244.68
	RL6_HCEVDL_s10610	RL6_HCEVDL_s10610	571	137.35	7.63	54.95	769.03
	RL6_HCEVDL_s10611	RL6_HCEVDL_s10611	528	96	3.51	36.15	505.94
	RL6_HCEVDL_s10616	RL6_HCEVDL_s10616	593	159.28	1.22	7.56	105.78
	RL6_HCEVDL_s10625	RL6_HCEVDL_s10625	574	140.33	1.01	7.15	100.07
	RL6_HCEVDL_s10626	RL6_HCEVDL_s10626	574	140.33	0	0	0
	RL6_HCEVDL_s10631	RL6_HCEVDL_s10631	633	199.27	4.5	22.31	312.23
	RL6_HCEVDL_s10632	RL6_HCEVDL_s10632	635	201.27	1.04	5.12	71.69
	RL6_HCEVDL_s10635	RL6_HCEVDL_s10635	614	180.27	1.47	8.04	112.48
	RL6_HCEVDL_s10636	RL6_HCEVDL_s10636	608	174.27	12.74	72.27	1011.33
	RL6_HCEVDL_s10645	RL6_HCEVDL_s10645	581	147.3	2.25	15.08	211
	RL6_HCEVDL_s10652	RL6_HCEVDL_s10652	565	131.42	0	0	0
	RL6_HCEVDL_s10668	RL6_HCEVDL_s10668	563	129.45	22.34	170.68	2388.44
	RL6_HCEVDL_s10751	RL6_HCEVDL_s10751	538	105.28	1.01	9.5	132.93
	RL6_HCEVDL_s10850	RL6_HCEVDL_s10850	507	78.01	5.97	75.71	1059.42
	RL6_HCEVDL_s11095	RL6_HCEVDL_s11095	520	88.84	8.29	92.27	1291.23
	RL6_HCEVDL_s11178	RL6_HCEVDL_s11178	515	84.54	7.01	82.02	1147.82
	RL6_HCEVDL_s11182	RL6_HCEVDL_s11182	514	83.7	34.03	402.1	5626.96
	RL6_HCEVDL_s11282	RL6_HCEVDL_s11282	357	21.87	1.09	49.16	687.92
	RL6_HCEVDL_s11287	RL6_HCEVDL_s11287	355	21.55	1.07	49.05	686.42
	RL6_HCEVDL_s11288	RL6_HCEVDL_s11288	354	21.39	3.31	153.06	2141.9
	RL6_HCEVDL_s11315	RL6_HCEVDL_s11315	360	22.35	1.19	52.86	739.68
	RL6_HCEVDL_s11371	RL6_HCEVDL_s11371	378	25.52	1.02	39.59	554.06
	RL6_HCEVDL_s11435	RL6_HCEVDL_s11435	331	18.03	1	54.84	767.48
	RL6_HCEVDL_s11452	RL6_HCEVDL_s11452	330	17.9	1.21	66.93	936.6
	RL6_HCEVDL_s11471	RL6_HCEVDL_s11471	333	18.31	1.24	67.2	940.41
	RL6_HCEVDL_s11601	RL6_HCEVDL_s11601	402	30.54	1.37	44.27	619.57
	RL6_HCEVDL_s11639	RL6_HCEVDL_s11639	398	29.63	1.11	36.99	517.68
	RL6_HCEVDL_s11653	RL6_HCEVDL_s11653	399	29.86	1.02	33.73	471.99
	RL6_HCEVDL_s11657	RL6_HCEVDL_s11657	399	29.86	1.07	35.33	494.39
	RL6_HCEVDL_s11674	RL6_HCEVDL_s11674	408	31.97	1.01	31.33	438.38
	RL6_HCEVDL_s11703	RL6_HCEVDL_s11703	405	31.25	1.06	33.62	470.45
	RL6_HCEVDL_s11717	RL6_HCEVDL_s11717	407	31.73	1.62	50.44	705.86
	RL6_HCEVDL_s11745	RL6_HCEVDL_s11745	388	27.49	1.12	40.3	563.95
	RL6_HCEVDL_s11747	RL6_HCEVDL_s11747	387	27.28	0.16	5.77	80.81
	RL6_HCEVDL_s11748	RL6_HCEVDL_s11748	387	27.28	1.98	71.75	1004.01
	RL6_HCEVDL_s11756	RL6_HCEVDL_s11756	386	27.08	1.24	45.34	634.43
	RL6_HCEVDL_s11771	RL6_HCEVDL_s11771	379	25.71	1.16	44.67	625.14
	RL6_HCEVDL_s11849	RL6_HCEVDL_s11849	388	27.49	1.09	39.39	551.28
	RL6_HCEVDL_s12154	RL6_HCEVDL_s12154	288	12.84	1.06	81.6	1141.92
	RL6_HCEVDL_s12319	RL6_HCEVDL_s12319	223	6.86	1	144.07	2016.07
	RL6_HCEVDL_s12436	RL6_HCEVDL_s12436	455	47.11	1.28	26.83	375.39
	RL6_HCEVDL_s12441	RL6_HCEVDL_s12441	455	47.11	1.11	23.28	325.8
	RL6_HCEVDL_s12445	RL6_HCEVDL_s12445	455	47.11	2.05	43.03	602.21
	RL6_HCEVDL_s12449	RL6_HCEVDL_s12449	456	47.54	4.98	103.52	1448.65
	RL6_HCEVDL_s12450	RL6_HCEVDL_s12450	456	47.54	2.01	41.81	585.1
	RL6_HCEVDL_s12457	RL6_HCEVDL_s12457	456	47.54	2.17	45.23	633.02
	RL6_HCEVDL_s12461	RL6_HCEVDL_s12461	453	46.28	1.34	28.66	401.02
	RL6_HCEVDL_s12465	RL6_HCEVDL_s12465	454	46.69	1.02	21.56	301.66
	RL6_HCEVDL_s12467	RL6_HCEVDL_s12467	454	46.69	7.18	152.13	2128.86
	RL6_HCEVDL_s12472	RL6_HCEVDL_s12472	453	46.28	1.04	22.32	312.35
	RL6_HCEVDL_s12473	RL6_HCEVDL_s12473	453	46.28	7.23	154.58	2163.23
	RL6_HCEVDL_s12476	RL6_HCEVDL_s12476	454	46.69	1.89	40.12	561.47
	RL6_HCEVDL_s12477	RL6_HCEVDL_s12477	454	46.69	3.29	69.67	975.01
	RL6_HCEVDL_s12478	RL6_HCEVDL_s12478	454	46.69	8.35	176.89	2475.43
	RL6_HCEVDL_s12479	RL6_HCEVDL_s12479	454	46.69	1.5	31.69	443.43
	RL6_HCEVDL_s12496	RL6_HCEVDL_s12496	454	46.69	2.12	44.88	628.01
	RL6_HCEVDL_s12509	RL6_HCEVDL_s12509	458	48.4	1.01	20.55	287.6
	RL6_HCEVDL_s12512	RL6_HCEVDL_s12512	458	48.4	1.28	26.2	366.6
	RL6_HCEVDL_s12515	RL6_HCEVDL_s12515	459	48.84	1.3	26.29	367.96
	RL6_HCEVDL_s12521	RL6_HCEVDL_s12521	457	47.96	8.39	173.03	2421.43
	RL6_HCEVDL_s12526	RL6_HCEVDL_s12526	457	47.96	1.02	21.01	293.98
	RL6_HCEVDL_s12530	RL6_HCEVDL_s12530	457	47.96	2.79	57.43	803.64
	RL6_HCEVDL_s12533	RL6_HCEVDL_s12533	458	48.4	3.01	61.48	860.35
	RL6_HCEVDL_s12535	RL6_HCEVDL_s12535	457	47.96	1.16	23.9	334.5
	RL6_HCEVDL_s12538	RL6_HCEVDL_s12538	457	47.96	1.08	22.23	311.09
	RL6_HCEVDL_s12539	RL6_HCEVDL_s12539	457	47.96	7.42	153.02	2141.3
	RL6_HCEVDL_s12542	RL6_HCEVDL_s12542	449	44.67	1.04	22.97	321.5
	RL6_HCEVDL_s12547	RL6_HCEVDL_s12547	448	44.28	1.01	22.53	315.34
	RL6_HCEVDL_s12548	RL6_HCEVDL_s12548	448	44.28	5.02	112.01	1567.49
	RL6_HCEVDL_s12550	RL6_HCEVDL_s12550	449	44.67	1.02	22.64	316.84
	RL6_HCEVDL_s12552	RL6_HCEVDL_s12552	450	45.07	1.43	31.28	437.68
	RL6_HCEVDL_s12556	RL6_HCEVDL_s12556	447	43.9	1.09	24.57	343.81
	RL6_HCEVDL_s12571	RL6_HCEVDL_s12571	447	43.9	1.32	29.8	417.04
	RL6_HCEVDL_s12579	RL6_HCEVDL_s12579	448	44.28	4.44	99.1	1386.74
	RL6_HCEVDL_s12588	RL6_HCEVDL_s12588	452	45.87	1.8	38.79	542.79
	RL6_HCEVDL_s12589	RL6_HCEVDL_s12589	452	45.87	1.3	28.06	392.66
	RL6_HCEVDL_s12603	RL6_HCEVDL_s12603	452	45.87	1.05	22.7	317.61
	RL6_HCEVDL_s12604	RL6_HCEVDL_s12604	452	45.87	1.02	22.03	308.25
	RL6_HCEVDL_s12605	RL6_HCEVDL_s12605	452	45.87	1.02	21.94	307
	RL6_HCEVDL_s12613	RL6_HCEVDL_s12613	450	45.07	2.02	44.27	619.46
	RL6_HCEVDL_s12620	RL6_HCEVDL_s12620	450	45.07	1.08	23.76	332.55
	RL6_HCEVDL_s12622	RL6_HCEVDL_s12622	451	45.47	1.05	22.94	321.08
	RL6_HCEVDL_s12624	RL6_HCEVDL_s12624	451	45.47	1.03	22.38	313.22
	RL6_HCEVDL_s12625	RL6_HCEVDL_s12625	451	45.47	1.04	22.54	315.37
	RL6_HCEVDL_s12629	RL6_HCEVDL_s12629	451	45.47	2.1	45.63	638.51
	RL6_HCEVDL_s12634	RL6_HCEVDL_s12634	466	52.08	1.87	35.51	496.88
	RL6_HCEVDL_s12636	RL6_HCEVDL_s12636	466	52.08	2.79	53.03	742.15
	RL6_HCEVDL_s12637	RL6_HCEVDL_s12637	466	52.08	1.06	20.08	281.05
	RL6_HCEVDL_s12643	RL6_HCEVDL_s12643	467	52.57	6.28	118.07	1652.26
	RL6_HCEVDL_s12648	RL6_HCEVDL_s12648	467	52.57	1.64	30.87	432
	RL6_HCEVDL_s12663	RL6_HCEVDL_s12663	465	51.6	2.01	38.44	537.89
	RL6_HCEVDL_s12664	RL6_HCEVDL_s12664	465	51.6	1.02	19.51	273.08
	RL6_HCEVDL_s12666	RL6_HCEVDL_s12666	465	51.6	1.02	19.62	274.56
	RL6_HCEVDL_s12671	RL6_HCEVDL_s12671	469	53.56	6.06	111.9	1565.89
	RL6_HCEVDL_s12672	RL6_HCEVDL_s12672	469	53.56	16.67	307.83	4307.74
	RL6_HCEVDL_s12676	RL6_HCEVDL_s12676	469	53.56	1.09	20.19	282.49
	RL6_HCEVDL_s12684	RL6_HCEVDL_s12684	470	54.07	1.23	22.55	315.61
	RL6_HCEVDL_s12694	RL6_HCEVDL_s12694	468	53.06	2.28	42.44	593.95
	RL6_HCEVDL_s12696	RL6_HCEVDL_s12696	467	52.57	2.86	53.85	753.59
	RL6_HCEVDL_s12700	RL6_HCEVDL_s12700	468	53.06	2.23	41.52	581.04
	RL6_HCEVDL_s12701	RL6_HCEVDL_s12701	468	53.06	2.09	39.01	545.91
	RL6_HCEVDL_s12708	RL6_HCEVDL_s12708	461	49.74	5.16	102.5	1434.42
	RL6_HCEVDL_s12709	RL6_HCEVDL_s12709	461	49.74	1.01	20.15	282.02
	RL6_HCEVDL_s12715	RL6_HCEVDL_s12715	460	49.29	1.07	21.39	299.29
	RL6_HCEVDL_s12716	RL6_HCEVDL_s12716	461	49.74	1.02	20.38	285.14
	RL6_HCEVDL_s12718	RL6_HCEVDL_s12718	460	49.29	1.16	23.2	324.7
	RL6_HCEVDL_s12727	RL6_HCEVDL_s12727	461	49.74	1.21	23.97	335.5
	RL6_HCEVDL_s12732	RL6_HCEVDL_s12732	459	48.84	1.02	20.75	290.34
	RL6_HCEVDL_s12746	RL6_HCEVDL_s12746	460	49.29	5.73	115.02	1609.56
	RL6_HCEVDL_s12755	RL6_HCEVDL_s12755	463	50.66	1.49	29.1	407.24
	RL6_HCEVDL_s12757	RL6_HCEVDL_s12757	464	51.13	4.17	80.64	1128.48
	RL6_HCEVDL_s12762	RL6_HCEVDL_s12762	464	51.13	5.15	99.66	1394.68
	RL6_HCEVDL_s12770	RL6_HCEVDL_s12770	463	50.66	1.02	19.86	277.89
	RL6_HCEVDL_s12774	RL6_HCEVDL_s12774	462	50.2	5.16	101.61	1421.9
	RL6_HCEVDL_s12775	RL6_HCEVDL_s12775	463	50.66	1.06	20.69	289.58
	RL6_HCEVDL_s12788	RL6_HCEVDL_s12788	427	37.12	1.34	35.73	499.94
	RL6_HCEVDL_s12803	RL6_HCEVDL_s12803	424	36.23	1.23	33.53	469.28
	RL6_HCEVDL_s12807	RL6_HCEVDL_s12807	424	36.23	1.74	47.55	665.47
	RL6_HCEVDL_s12828	RL6_HCEVDL_s12828	431	38.35	1.37	35.43	495.76
	RL6_HCEVDL_s12845	RL6_HCEVDL_s12845	429	37.72	1	26.22	366.96
	RL6_HCEVDL_s12846	RL6_HCEVDL_s12846	429	37.72	1.27	33.4	467.36
	RL6_HCEVDL_s12858	RL6_HCEVDL_s12858	415	33.75	1.09	31.88	446.17
	RL6_HCEVDL_s12860	RL6_HCEVDL_s12860	414	33.49	1.02	29.98	419.51
	RL6_HCEVDL_s12941	RL6_HCEVDL_s12941	442	42.05	1.02	24.06	336.76
	RL6_HCEVDL_s12944	RL6_HCEVDL_s12944	441	41.69	1.05	24.87	347.98
	RL6_HCEVDL_s12949	RL6_HCEVDL_s12949	443	42.41	1.04	24.27	339.69
	RL6_HCEVDL_s12955	RL6_HCEVDL_s12955	440	41.34	1.04	24.77	346.59
	RL6_HCEVDL_s12958	RL6_HCEVDL_s12958	440	41.34	1.33	31.72	443.88
	RL6_HCEVDL_s12966	RL6_HCEVDL_s12966	441	41.69	1.17	27.68	387.41
	RL6_HCEVDL_s12969	RL6_HCEVDL_s12969	436	39.97	0	0	0
	RL6_HCEVDL_s12971	RL6_HCEVDL_s12971	440	41.34	1.05	25.06	350.7
	RL6_HCEVDL_s12972	RL6_HCEVDL_s12972	440	41.34	1.04	24.95	349.15
	RL6_HCEVDL_s12979	RL6_HCEVDL_s12979	445	43.15	1.32	30.23	423
	RL6_HCEVDL_s12986	RL6_HCEVDL_s12986	446	43.52	1.21	27.54	385.43
	RL6_HCEVDL_s12995	RL6_HCEVDL_s12995	444	42.78	1.05	24.33	340.5
	RL6_HCEVDL_s12996	RL6_HCEVDL_s12996	444	42.78	2.14	49.51	692.82
	RL6_HCEVDL_s13000	RL6_HCEVDL_s13000	443	42.41	4.66	108.63	1520.11
	RL6_HCEVDL_s13006	RL6_HCEVDL_s13006	443	42.41	1.77	41.32	578.23
	RL6_HCEVDL_s13008	RL6_HCEVDL_s13008	445	43.15	3.18	72.82	1018.99
	RL6_HCEVDL_s13010	RL6_HCEVDL_s13010	444	42.78	2.84	65.56	917.43
	RL6_HCEVDL_s13012	RL6_HCEVDL_s13012	444	42.78	3.31	76.41	1069.33
	RL6_HCEVDL_s13013	RL6_HCEVDL_s13013	444	42.78	1.53	35.42	495.62
	RL6_HCEVDL_s13026	RL6_HCEVDL_s13026	434	39.31	1.02	25.75	360.34
	RL6_HCEVDL_s13032	RL6_HCEVDL_s13032	435	39.64	1.17	29.2	408.58
	RL6_HCEVDL_s13042	RL6_HCEVDL_s13042	435	39.64	1.01	25.12	351.47
	RL6_HCEVDL_s13048	RL6_HCEVDL_s13048	432	38.66	1.75	44.86	627.74
	RL6_HCEVDL_s13071	RL6_HCEVDL_s13071	439	40.99	1.06	25.67	359.25
	RL6_HCEVDL_s13078	RL6_HCEVDL_s13078	439	40.99	1.07	25.72	359.99
	RL6_HCEVDL_s13079	RL6_HCEVDL_s13079	439	40.99	1.27	30.65	428.95
	RL6_HCEVDL_s13084	RL6_HCEVDL_s13084	436	39.97	1.08	26.63	372.62
	RL6_HCEVDL_s13106	RL6_HCEVDL_s13106	437	40.3	3.79	92.9	1300.02
	RL6_HCEVDL_s1329	RL6_HCEVDL_s1329	520	88.84	1.05	11.72	164.01
	RL6_HCEVDL_s1463	RL6_HCEVDL_s1463	497	70.49	4.15	58.27	815.43
	RL6_HCEVDL_s1536	RL6_HCEVDL_s1536	453	46.28	1.01	21.58	301.95
	RL6_HCEVDL_s1603	RL6_HCEVDL_s1603	478	58.37	3.05	51.64	722.71
	RL6_HCEVDL_s1658	RL6_HCEVDL_s1658	499	71.93	2.02	27.79	388.92
	RL6_HCEVDL_s1667	RL6_HCEVDL_s1667	527	95.09	3.01	31.35	438.76
	RL6_HCEVDL_s1772	RL6_HCEVDL_s1772	536	103.39	21.75	207.99	2910.59
	RL6_HCEVDL_s1989	RL6_HCEVDL_s1989	454	46.69	2.52	53.39	747.18
	RL6_HCEVDL_s2028	RL6_HCEVDL_s2028	438	40.64	8.67	210.95	2952.06
	RL6_HCEVDL_s2051	RL6_HCEVDL_s2051	476	57.25	1.1	19.05	266.52
	RL6_HCEVDL_s2143	RL6_HCEVDL_s2143	503	74.92	16.34	215.75	3019.18
	RL6_HCEVDL_s2190	RL6_HCEVDL_s2190	425	36.52	2.28	61.62	862.3
	RL6_HCEVDL_s2281	RL6_HCEVDL_s2281	433	38.98	1	25.46	356.24
	RL6_HCEVDL_s2317	RL6_HCEVDL_s2317	430	38.03	2.01	52.27	731.42
	RL6_HCEVDL_s2340	RL6_HCEVDL_s2340	421	35.38	1.21	33.74	472.11
	RL6_HCEVDL_s2346	RL6_HCEVDL_s2346	507	78.01	20.57	260.82	3649.89
	RL6_HCEVDL_s2352	RL6_HCEVDL_s2352	426	36.82	1	26.86	375.87
	RL6_HCEVDL_s2356	RL6_HCEVDL_s2356	311	15.47	2.1	134.4	1880.82
	RL6_HCEVDL_s2398	RL6_HCEVDL_s2398	478	58.37	1.11	18.75	262.43
	RL6_HCEVDL_s2432	RL6_HCEVDL_s2432	473	55.63	6.16	109.5	1532.34
	RL6_HCEVDL_s2466	RL6_HCEVDL_s2466	498	71.21	1	13.96	195.29
	RL6_HCEVDL_s2485	RL6_HCEVDL_s2485	473	55.63	2.06	36.54	511.4
	RL6_HCEVDL_s2568	RL6_HCEVDL_s2568	485	62.5	4.16	65.83	921.23
	RL6_HCEVDL_s2594	RL6_HCEVDL_s2594	496	69.78	5.13	72.69	1017.2
	RL6_HCEVDL_s2842	RL6_HCEVDL_s2842	467	52.57	15.36	289.01	4044.46
	RL6_HCEVDL_s2853	RL6_HCEVDL_s2853	460	49.29	1.07	21.42	299.71
	RL6_HCEVDL_s2864	RL6_HCEVDL_s2864	466	52.08	2.15	40.76	570.42
	RL6_HCEVDL_s2879	RL6_HCEVDL_s2879	503	74.92	4.53	59.74	835.94
	RL6_HCEVDL_s2886	RL6_HCEVDL_s2886	473	55.63	1.04	18.43	257.94
	RL6_HCEVDL_s2946	RL6_HCEVDL_s2946	508	78.8	1.14	14.27	199.75
	RL6_HCEVDL_s2959	RL6_HCEVDL_s2959	543	110.03	0	0	0
	RL6_HCEVDL_s2969	RL6_HCEVDL_s2969	485	62.5	1.42	22.39	313.35
	RL6_HCEVDL_s2998	RL6_HCEVDL_s2998	452	45.87	4.31	92.94	1300.6
	RL6_HCEVDL_s3004	RL6_HCEVDL_s3004	445	43.15	1.01	23.16	324.15
	RL6_HCEVDL_s3227	RL6_HCEVDL_s3227	427	37.12	2.27	60.35	844.52
	RL6_HCEVDL_s3245	RL6_HCEVDL_s3245	484	61.89	1.02	16.23	227.14
	RL6_HCEVDL_s331	RL6_HCEVDL_s331	441	41.69	0.87	20.53	287.31
	RL6_HCEVDL_s3360	RL6_HCEVDL_s3360	549	115.8	0	0	0
	RL6_HCEVDL_s3393	RL6_HCEVDL_s3393	455	47.11	2.11	44.36	620.74
	RL6_HCEVDL_s3398	RL6_HCEVDL_s3398	475	56.7	1.01	17.66	247.09
	RL6_HCEVDL_s3399	RL6_HCEVDL_s3399	504	75.68	1	13.13	183.71
	RL6_HCEVDL_s3427	RL6_HCEVDL_s3427	440	41.34	1.04	24.89	348.36
	RL6_HCEVDL_s3457	RL6_HCEVDL_s3457	503	74.92	1	13.26	185.59
	RL6_HCEVDL_s3469	RL6_HCEVDL_s3469	441	41.69	3.7	87.72	1227.59
	RL6_HCEVDL_s3486	RL6_HCEVDL_s3486	416	34.01	1.01	29.3	410.04
	RL6_HCEVDL_s3495	RL6_HCEVDL_s3495	448	44.28	2.06	45.92	642.62
	RL6_HCEVDL_s3507	RL6_HCEVDL_s3507	459	48.84	5.94	120.2	1682.06
	RL6_HCEVDL_s3510	RL6_HCEVDL_s3510	462	50.2	1.02	20.12	281.57
	RL6_HCEVDL_s3523	RL6_HCEVDL_s3523	432	38.66	2.1	53.78	752.66
	RL6_HCEVDL_s3538	RL6_HCEVDL_s3538	499	71.93	17.18	236.15	3304.64
	RL6_HCEVDL_s3553	RL6_HCEVDL_s3553	506	77.23	1.02	13.03	182.4
	RL6_HCEVDL_s3571	RL6_HCEVDL_s3571	449	44.67	1.31	29.09	407.07
	RL6_HCEVDL_s3601	RL6_HCEVDL_s3601	459	48.84	1.03	20.89	292.33
	RL6_HCEVDL_s3602	RL6_HCEVDL_s3602	450	45.07	5.94	130.37	1824.36
	RL6_HCEVDL_s3605	RL6_HCEVDL_s3605	492	67.02	0	0	0
	RL6_HCEVDL_s3621	RL6_HCEVDL_s3621	453	46.28	1.01	21.49	300.71
	RL6_HCEVDL_s3635	RL6_HCEVDL_s3635	453	46.28	1.03	22.08	308.94
	RL6_HCEVDL_s3643	RL6_HCEVDL_s3643	505	76.45	17.45	225.71	3158.65
	RL6_HCEVDL_s3673	RL6_HCEVDL_s3673	462	50.2	4.84	95.33	1334.01
	RL6_HCEVDL_s3684	RL6_HCEVDL_s3684	452	45.87	1.98	42.69	597.46
	RL6_HCEVDL_s3709	RL6_HCEVDL_s3709	467	52.57	1.01	19.01	266
	RL6_HCEVDL_s3710	RL6_HCEVDL_s3710	451	45.47	1.05	22.87	320
	RL6_HCEVDL_s3715	RL6_HCEVDL_s3715	499	71.93	1.15	15.75	220.35
	RL6_HCEVDL_s3770	RL6_HCEVDL_s3770	478	58.37	2.15	36.38	509.1
	RL6_HCEVDL_s3801	RL6_HCEVDL_s3801	482	60.69	4.26	69.47	972.12
	RL6_HCEVDL_s3803	RL6_HCEVDL_s3803	485	62.5	1.01	16.05	224.59
	RL6_HCEVDL_s3810	RL6_HCEVDL_s3810	473	55.63	1.57	27.92	390.71
	RL6_HCEVDL_s3848	RL6_HCEVDL_s3848	495	69.07	10.62	152.02	2127.41
	RL6_HCEVDL_s4986	RL6_HCEVDL_s4986	390	27.9	1.5	53.14	743.66
	RL6_HCEVDL_s5078	RL6_HCEVDL_s5078	577	143.31	2.02	13.92	194.78
	RL6_HCEVDL_s534	RL6_HCEVDL_s534	465	51.6	3.77	72.18	1010.1
	RL6_HCEVDL_s5990	RL6_HCEVDL_s5990	468	53.06	4.51	84.07	1176.53
	RL6_HCEVDL_s671	RL6_HCEVDL_s671	459	48.84	6.87	139.05	1945.89
	RL6_HCEVDL_s7118	RL6_HCEVDL_s7118	566	132.41	0	0	0
	RL6_HCEVDL_s7119	RL6_HCEVDL_s7119	588	154.29	16.57	106.2	1486.19
	RL6_HCEVDL_s7631	RL6_HCEVDL_s7631	448	44.28	1.99	44.43	621.75
	RL6_HCEVDL_s8065	RL6_HCEVDL_s8065	511	81.21	20.36	247.97	3470.14
	RL6_HCEVDL_s8572	RL6_HCEVDL_s8572	443	42.41	2.32	54.14	757.61
	RL6_HCEVDL_s8632	RL6_HCEVDL_s8632	497	70.49	10.01	140.47	1965.74
	RL6_HCEVDL_s9000	RL6_HCEVDL_s9000	463	50.66	4.3	83.85	1173.43
	RL6_HCEVDL_s9003	RL6_HCEVDL_s9003	444	42.78	1.07	24.85	347.76
	RL6_HCEVDL_s9016	RL6_HCEVDL_s9016	459	48.84	2.01	40.75	570.21
	RL6_HCEVDL_s9054	RL6_HCEVDL_s9054	436	39.97	1.13	27.99	391.68
	RL6_HCEVDL_s9121	RL6_HCEVDL_s9121	369	23.88	1.02	42.37	592.97
	RL6_HCEVDL_s9127	RL6_HCEVDL_s9127	441	41.69	1	23.76	332.51
	RL6_HCEVDL_s9140	RL6_HCEVDL_s9140	456	47.54	2.19	45.65	638.86
	RL6_HCEVDL_s919	RL6_HCEVDL_s919	428	37.42	1.01	26.62	372.45
	RL6_HCEVDL_s9221	RL6_HCEVDL_s9221	571	137.35	4	28.77	402.64
	RL6_HCEVDL_s9244	RL6_HCEVDL_s9244	493	67.69	12.55	183.33	2565.47
	RL6_HCEVDL_s9304	RL6_HCEVDL_s9304	494	68.38	3.31	47.81	669.01
	RL6_HCEVDL_s9320	RL6_HCEVDL_s9320	495	69.07	1.13	16.14	225.87
	RL6_HCEVDL_s9327	RL6_HCEVDL_s9327	494	68.38	6.21	89.75	1255.92
	RL6_HCEVDL_s9330	RL6_HCEVDL_s9330	495	69.07	4.93	70.64	988.53
	RL6_HCEVDL_s9334	RL6_HCEVDL_s9334	493	67.69	28.86	421.62	5900.1
	RL6_HCEVDL_s9362	RL6_HCEVDL_s9362	489	65.03	1.11	16.88	236.18
	RL6_HCEVDL_s9372	RL6_HCEVDL_s9372	488	64.39	1.01	15.57	217.85
	RL6_HCEVDL_s9406	RL6_HCEVDL_s9406	487	63.75	1.03	16.03	224.31
	RL6_HCEVDL_s9416	RL6_HCEVDL_s9416	487	63.75	30.75	477.06	6675.96
	RL6_HCEVDL_s9419	RL6_HCEVDL_s9419	488	64.39	1.95	30.02	420.15
	RL6_HCEVDL_s9436	RL6_HCEVDL_s9436	488	64.39	1.23	18.95	265.2
	RL6_HCEVDL_s9444	RL6_HCEVDL_s9444	488	64.39	3.22	49.41	691.5
	RL6_HCEVDL_s9445	RL6_HCEVDL_s9445	488	64.39	5.21	80.06	1120.32
	RL6_HCEVDL_s9452	RL6_HCEVDL_s9452	490	65.69	1.06	15.96	223.34
	RL6_HCEVDL_s9458	RL6_HCEVDL_s9458	491	66.35	2.49	37.17	520.1
	RL6_HCEVDL_s9547	RL6_HCEVDL_s9547	498	71.21	0.7	9.79	136.96
	RL6_HCEVDL_s9548	RL6_HCEVDL_s9548	498	71.21	14.32	198.94	2783.97
	RL6_HCEVDL_s9562	RL6_HCEVDL_s9562	499	71.93	14.13	194.26	2718.53
	RL6_HCEVDL_s9618	RL6_HCEVDL_s9618	501	73.41	2.01	27.08	378.95
	RL6_HCEVDL_s9655	RL6_HCEVDL_s9655	496	69.78	1.04	14.68	205.45
	RL6_HCEVDL_s9683	RL6_HCEVDL_s9683	495	69.07	1.15	16.5	230.9
	RL6_HCEVDL_s9709	RL6_HCEVDL_s9709	495	69.07	4.71	67.39	943.11
	RL6_HCEVDL_s9753	RL6_HCEVDL_s9753	497	70.49	4.13	57.89	810.17
	RL6_HCEVDL_s9757	RL6_HCEVDL_s9757	497	70.49	1.01	14.17	198.24
	RL6_HCEVDL_s9775	RL6_HCEVDL_s9775	476	57.25	4.85	83.77	1172.28
	RL6_HCEVDL_s9820	RL6_HCEVDL_s9820	475	56.7	4.36	76	1063.49
	RL6_HCEVDL_s9831	RL6_HCEVDL_s9831	478	58.37	9.67	163.91	2293.76
	RL6_HCEVDL_s9841	RL6_HCEVDL_s9841	478	58.37	1.04	17.55	245.55
	RL6_HCEVDL_s9863	RL6_HCEVDL_s9863	477	57.81	1.05	17.99	251.73
	RL6_HCEVDL_s9890	RL6_HCEVDL_s9890	477	57.81	4.44	75.9	1062.09
	RL6_HCEVDL_s9896	RL6_HCEVDL_s9896	471	54.58	2.19	39.69	555.38
	RL6_HCEVDL_s9897	RL6_HCEVDL_s9897	471	54.58	1.01	18.3	256.03
	RL6_HCEVDL_s9899	RL6_HCEVDL_s9899	471	54.58	1.06	19.22	269.02
	RL6_HCEVDL_s9912	RL6_HCEVDL_s9912	472	55.1	4.33	77.63	1086.33
	RL6_HCEVDL_s9922	RL6_HCEVDL_s9922	470	54.07	1.09	20.01	279.95
	RL6_HCEVDL_s9933	RL6_HCEVDL_s9933	471	54.58	1.28	23.28	325.72
	RL6_HCEVDL_s9942	RL6_HCEVDL_s9942	470	54.07	5.52	100.92	1412.27
	RL6_HCEVDL_s9968	RL6_HCEVDL_s9968	473	55.63	1	17.83	249.47
	RL6_HCEVDL_s9977	RL6_HCEVDL_s9977	473	55.63	1	17.79	248.92
	RL6_HCEVDL_s9982	RL6_HCEVDL_s9982	473	55.63	1.1	19.48	272.63
HC TPM						38512.8
	RL7_HFORVD_rep_c1142	RL7_HFORVD_rep_c1142	645	225.51	6.34	51.94	719.39
	RL7_HFORVD_rep_c1242	RL7_HFORVD_rep_c1242	488	74.98	4	98.54	1364.95
	RL7_HFORVD_rep_c262	RL7_HFORVD_rep_c262	576	156.53	8.08	95.39	1321.22
	RL7_HFORVD_rep_c455	RL7_HFORVD_rep_c455	570	150.55	6.23	76.48	1059.39
	RL7_HFORVD_rep_c6232	RL7_HFORVD_rep_c6232	680	260.51	5.38	38.11	527.92
	RL7_HFORVD_s6214	RL7_HFORVD_s6214	478	68.32	1	27.04	374.47
	RL7_HFORVD_s6593	RL7_HFORVD_s6593	482	70.89	2.89	75.23	1042.06
	RL7_HFORVD_s7661	RL7_HFORVD_s7661	385	32.33	1	57.13	791.28
HF TPM						519.86

## Sheet: HC_HF_perfam 11-30
			Length	effective length	Expected Count	TPM	FPKM
SF11
SF12	RL7_HFORVD_rep_c328	RL7_HFORVD_rep_c328	687	267.51	16.46	113.66	1574.25
SF13	RL6_HCEVDL_dn_rep_c13	RL6_HCEVDL_dn_rep_c13	778	344.27	370.78	1065.1	14905.1
	RL6_HCEVDL_dn_rep_c1516	RL6_HCEVDL_dn_rep_c1516	490	65.69	8	120.51	1686.35
	RL6_HCEVDL_dn_rep_c2056	RL6_HCEVDL_dn_rep_c2056	537	104.34	31.92	302.59	4234.43
	RL6_HCEVDL_dn_rep_c305	RL6_HCEVDL_dn_rep_c305	450	45.07	7.31	160.44	2245.2
	RL6_HCEVDL_dn_rep_c325	RL6_HCEVDL_dn_rep_c325	451	45.47	9.39	204.15	2856.87
	RL6_HCEVDL_rep_c1740	RL6_HCEVDL_rep_c1740	490	65.69	1.11	16.7	233.71
	RL6_HCEVDL_rep_c1874	RL6_HCEVDL_rep_c1874	368	23.7	2.02	84.47	1182.01
	RL6_HCEVDL_rep_c1889	RL6_HCEVDL_rep_c1889	430	38.03	2.08	54.07	756.65
	RL6_HCEVDL_rep_c1903	RL6_HCEVDL_rep_c1903	880	446.27	4.02	8.91	124.75
	RL6_HCEVDL_rep_c1941	RL6_HCEVDL_rep_c1941	484	61.89	1.01	16.07	224.93
	RL6_HCEVDL_rep_c2085	RL6_HCEVDL_rep_c2085	505	76.45	39.23	507.47	7101.53
	RL6_HCEVDL_rep_c2145	RL6_HCEVDL_rep_c2145	474	56.16	4.14	72.92	1020.5
	RL6_HCEVDL_rep_c2292	RL6_HCEVDL_rep_c2292	476	57.25	2.01	34.67	485.18
	RL6_HCEVDL_rep_c2344	RL6_HCEVDL_rep_c2344	483	61.29	4.33	69.93	978.54
	RL6_HCEVDL_rep_c332	RL6_HCEVDL_rep_c332	488	64.39	8.22	126.26	1766.94
	RL6_HCEVDL_rep_c3667	RL6_HCEVDL_rep_c3667	791	357.27	3.85	10.66	149.15
	RL6_HCEVDL_rep_c42	RL6_HCEVDL_rep_c42	693	259.27	104.49	398.56	5577.46
	RL6_HCEVDL_s10004	RL6_HCEVDL_s10004	484	61.89	1	16.01	224.06
	RL6_HCEVDL_s10016	RL6_HCEVDL_s10016	485	62.5	3.08	48.74	682.02
	RL6_HCEVDL_s10202	RL6_HCEVDL_s10202	483	61.29	1.03	16.65	232.93
	RL6_HCEVDL_s11037	RL6_HCEVDL_s11037	506	77.23	5.16	66.12	925.24
	RL6_HCEVDL_s11649	RL6_HCEVDL_s11649	400	30.08	1.05	34.46	482.28
	RL6_HCEVDL_s12240	RL6_HCEVDL_s12240	318	16.33	1.03	62.29	871.69
	RL6_HCEVDL_s12699	RL6_HCEVDL_s12699	468	53.06	1.07	19.89	278.34
	RL6_HCEVDL_s12741	RL6_HCEVDL_s12741	460	49.29	13.24	265.59	3716.71
	RL6_HCEVDL_s12797	RL6_HCEVDL_s12797	423	35.95	1.02	28	391.77
	RL6_HCEVDL_s12813	RL6_HCEVDL_s12813	424	36.23	1.03	28.2	394.62
	RL6_HCEVDL_s12959	RL6_HCEVDL_s12959	440	41.34	1.3	31.13	435.65
	RL6_HCEVDL_s12960	RL6_HCEVDL_s12960	440	41.34	2.02	48.41	677.47
	RL6_HCEVDL_s1309	RL6_HCEVDL_s1309	496	69.78	38	538.51	7535.97
	RL6_HCEVDL_s1447	RL6_HCEVDL_s1447	512	82.03	4.13	49.83	697.34
	RL6_HCEVDL_s1669	RL6_HCEVDL_s1669	491	66.35	1.01	15.07	210.83
	RL6_HCEVDL_s1822	RL6_HCEVDL_s1822	384	26.68	7.57	280.61	3926.92
	RL6_HCEVDL_s1835	RL6_HCEVDL_s1835	467	52.57	1.02	19.16	268.18
	RL6_HCEVDL_s1845	RL6_HCEVDL_s1845	463	50.66	2.14	41.82	585.28
	RL6_HCEVDL_s1923	RL6_HCEVDL_s1923	473	55.63	2.07	36.72	513.9
	RL6_HCEVDL_s1969	RL6_HCEVDL_s1969	416	34.01	1.02	29.56	413.72
	RL6_HCEVDL_s1988	RL6_HCEVDL_s1988	509	79.6	1	12.46	174.4
	RL6_HCEVDL_s2004	RL6_HCEVDL_s2004	463	50.66	1.11	21.59	302.09
	RL6_HCEVDL_s2099	RL6_HCEVDL_s2099	464	51.13	1	19.41	271.59
	RL6_HCEVDL_s2172	RL6_HCEVDL_s2172	440	41.34	3.22	77.04	1078.09
	RL6_HCEVDL_s2215	RL6_HCEVDL_s2215	429	37.72	3.16	82.8	1158.64
	RL6_HCEVDL_s2230	RL6_HCEVDL_s2230	429	37.72	1.02	26.69	373.53
	RL6_HCEVDL_s2232	RL6_HCEVDL_s2232	428	37.42	1.5	39.6	554.1
	RL6_HCEVDL_s2239	RL6_HCEVDL_s2239	447	43.9	1.01	22.77	318.59
	RL6_HCEVDL_s2262	RL6_HCEVDL_s2262	462	50.2	1.01	19.91	278.69
	RL6_HCEVDL_s2313	RL6_HCEVDL_s2313	473	55.63	1.16	20.64	288.89
	RL6_HCEVDL_s617	RL6_HCEVDL_s617	439	40.99	5.14	123.98	1734.96
	RL6_HCEVDL_s9285	RL6_HCEVDL_s9285	492	67.02	7.18	105.9	1481.92
	RL6_HCEVDL_s9360	RL6_HCEVDL_s9360	488	64.39	7.45	114.5	1602.29
	RL6_HCEVDL_s9467	RL6_HCEVDL_s9467	491	66.35	1	14.97	209.51
	RL6_HCEVDL_s9664	RL6_HCEVDL_s9664	496	69.78	6.56	93.02	1301.78
	RL6_HCEVDL_s9719	RL6_HCEVDL_s9719	498	71.21	1	13.93	194.89
	RL6_HCEVDL_s9835	RL6_HCEVDL_s9835	478	58.37	1.02	17.31	242.3
	RL6_HCEVDL_s9952	RL6_HCEVDL_s9952	473	55.63	1.04	18.41	257.65
HC TPM						5775.18
	RL7_HFORVD_dn_rep_c23	RL7_HFORVD_dn_rep_c23	743	323.51	255.68	1459.87	20220.6
	RL7_HFORVD_rep_c1119	RL7_HFORVD_rep_c1119	624	204.51	6.09	54.96	761.25
	RL7_HFORVD_rep_c1132	RL7_HFORVD_rep_c1132	562	142.61	3.42	44.33	613.97
	RL7_HFORVD_rep_c1334	RL7_HFORVD_rep_c1334	485	72.9	13.99	354.6	4911.61
	RL7_HFORVD_rep_c154	RL7_HFORVD_rep_c154	626	206.51	20.92	187.09	2591.42
	RL7_HFORVD_rep_c228	RL7_HFORVD_rep_c228	687	267.51	14.02	96.84	1341.31
	RL7_HFORVD_rep_c29	RL7_HFORVD_rep_c29	618	198.51	147.12	1368.96	18961.4
	RL7_HFORVD_rep_c5343	RL7_HFORVD_rep_c5343	936	516.51	3	10.73	148.61
	RL7_HFORVD_rep_c5683	RL7_HFORVD_rep_c5683	482	70.89	2.16	56.31	779.96
	RL7_HFORVD_rep_c76	RL7_HFORVD_rep_c76	618	198.51	36.78	342.23	4740.27
	RL7_HFORVD_rep_c808	RL7_HFORVD_rep_c808	593	173.51	4.12	43.86	607.57
	RL7_HFORVD_rep_c963	RL7_HFORVD_rep_c963	522	103.74	1.01	17.9	247.94
	RL7_HFORVD_s1411	RL7_HFORVD_s1411	479	68.95	1.14	30.42	421.29
	RL7_HFORVD_s1454	RL7_HFORVD_s1454	501	84.97	9.94	215.98	2991.53
	RL7_HFORVD_s1476	RL7_HFORVD_s1476	487	74.28	1.02	25.27	350.06
	RL7_HFORVD_s1502	RL7_HFORVD_s1502	527	108.46	1	17.09	236.73
	RL7_HFORVD_s1540	RL7_HFORVD_s1540	510	92.75	4.25	84.66	1172.64
	RL7_HFORVD_s1550	RL7_HFORVD_s1550	520	101.87	4.15	75.3	1042.98
	RL7_HFORVD_s1568	RL7_HFORVD_s1568	457	56.74	1.02	33.1	458.48
	RL7_HFORVD_s3969	RL7_HFORVD_s3969	418	41.41	1.03	46.15	639.18
	RL7_HFORVD_s444	RL7_HFORVD_s444	482	70.89	1.04	26.98	373.69
	RL7_HFORVD_s5776	RL7_HFORVD_s5776	509	91.86	9.85	198.08	2743.55
	RL7_HFORVD_s5777	RL7_HFORVD_s5777	510	92.75	1.23	24.5	339.38
	RL7_HFORVD_s6479	RL7_HFORVD_s6479	483	71.55	1.07	27.61	382.43
	RL7_HFORVD_s6549	RL7_HFORVD_s6549	481	70.24	3.12	82.05	1136.53
	RL7_HFORVD_s6657	RL7_HFORVD_s6657	493	78.63	8.53	200.28	2774.14
	RL7_HFORVD_s6867	RL7_HFORVD_s6867	462	59.23	1.01	31.44	435.54
	RL7_HFORVD_s6923	RL7_HFORVD_s6923	475	66.48	1.01	28.06	388.6
	RL7_HFORVD_s7341	RL7_HFORVD_s7341	494	79.39	1	23.27	322.27
	RL7_HFORVD_s7631	RL7_HFORVD_s7631	376	30.27	1.19	72.91	1009.86
	RL7_HFORVD_s7685	RL7_HFORVD_s7685	362	27.31	1.14	77.07	1067.54
	RL7_HFORVD_s8062	RL7_HFORVD_s8062	458	57.22	2.02	65.09	901.6
	RL7_HFORVD_s8202	RL7_HFORVD_s8202	407	38.09	1.39	67.25	931.47
HF TPM						5490.24
SF14	RL6_HCEVDL_rep_c1525	RL6_HCEVDL_rep_c1525	653	219.27	72.04	324.93	4547.12
	RL6_HCEVDL_rep_c1585	RL6_HCEVDL_rep_c1585	630	196.27	11.61	58.51	818.73
	RL6_HCEVDL_rep_c1689	RL6_HCEVDL_rep_c1689	472	55.1	17.62	316.2	4424.85
	RL6_HCEVDL_rep_c1698	RL6_HCEVDL_rep_c1698	564	130.43	14.5	109.93	1538.41
	RL6_HCEVDL_rep_c1723	RL6_HCEVDL_rep_c1723	465	51.6	2.18	41.76	584.37
	RL6_HCEVDL_rep_c1761	RL6_HCEVDL_rep_c1761	567	133.39	2.05	15.21	212.81
	RL6_HCEVDL_rep_c217	RL6_HCEVDL_rep_c217	651	217.27	29.23	133.06	1862.03
	RL6_HCEVDL_rep_c47	RL6_HCEVDL_rep_c47	677	243.27	52.26	212.46	2973.18
	RL6_HCEVDL_s10018	RL6_HCEVDL_s10018	485	62.5	1.11	17.5	244.9
	RL6_HCEVDL_s12725	RL6_HCEVDL_s12725	461	49.74	1.08	21.45	300.19
	RL6_HCEVDL_s12737	RL6_HCEVDL_s12737	459	48.84	1.13	22.9	320.5
	RL6_HCEVDL_s12945	RL6_HCEVDL_s12945	441	41.69	1	23.72	332
	RL6_HCEVDL_s13021	RL6_HCEVDL_s13021	434	39.31	1	25.16	352.09
	RL6_HCEVDL_s1454	RL6_HCEVDL_s1454	439	40.99	1.01	24.49	342.66
	RL6_HCEVDL_s1679	RL6_HCEVDL_s1679	468	53.06	13.5	251.6	3520.95
	RL6_HCEVDL_s1721	RL6_HCEVDL_s1721	441	41.69	1	23.73	332.02
	RL6_HCEVDL_s8274	RL6_HCEVDL_s8274	471	54.58	1.04	18.88	264.26
	RL6_HCEVDL_s9338	RL6_HCEVDL_s9338	493	67.69	1.06	15.47	216.5
	RL6_HCEVDL_s9650	RL6_HCEVDL_s9650	496	69.78	3.31	46.98	657.45
	RL6_HCEVDL_s9707	RL6_HCEVDL_s9707	495	69.07	2.21	31.66	443.02
HC TPM						1735.6
	RL7_HFORVD_dn_s7514	RL7_HFORVD_dn_s7514	343	23.74	1.05	81.39	1127.38
	RL7_HFORVD_dn_s7611	RL7_HFORVD_dn_s7611	381	31.4	2.09	123.18	1706.16
	RL7_HFORVD_dn_s7868	RL7_HFORVD_dn_s7868	283	14.85	1.19	148.33	2054.56
	RL7_HFORVD_dn_s8306	RL7_HFORVD_dn_s8306	429	45.1	1.55	63.4	878.22
	RL7_HFORVD_rep_c5934	RL7_HFORVD_rep_c5934	882	462.51	2.17	8.65	119.77
	RL7_HFORVD_s1290	RL7_HFORVD_s1290	490	76.41	1.01	24.51	339.43
	RL7_HFORVD_s1482	RL7_HFORVD_s1482	482	70.89	1.05	27.34	378.64
	RL7_HFORVD_s1796	RL7_HFORVD_s1796	409	38.67	1.03	49.36	683.69
	RL7_HFORVD_s1843	RL7_HFORVD_s1843	454	55.31	1.03	34.35	475.83
	RL7_HFORVD_s1844	RL7_HFORVD_s1844	407	38.09	1.04	50.64	701.37
	RL7_HFORVD_s1870	RL7_HFORVD_s1870	510	92.75	0	0	0
	RL7_HFORVD_s1885	RL7_HFORVD_s1885	300	17.08	1.1	119.2	1650.97
	RL7_HFORVD_s1916	RL7_HFORVD_s1916	468	62.43	1.02	30.12	417.14
	RL7_HFORVD_s1988	RL7_HFORVD_s1988	402	36.68	1.09	54.77	758.66
	RL7_HFORVD_s434	RL7_HFORVD_s434	519	100.94	7.64	139.77	1935.98
	RL7_HFORVD_s6601	RL7_HFORVD_s6601	481	70.24	1.76	46.38	642.44
	RL7_HFORVD_s6602	RL7_HFORVD_s6602	481	70.24	1.01	26.52	367.3
	RL7_HFORVD_s6651	RL7_HFORVD_s6651	491	77.14	2.11	50.41	698.21
	RL7_HFORVD_s6769	RL7_HFORVD_s6769	468	62.43	1.14	33.69	466.61
	RL7_HFORVD_s6837	RL7_HFORVD_s6837	463	59.75	2.03	62.82	870.19
	RL7_HFORVD_s6903	RL7_HFORVD_s6903	464	60.27	1	30.74	425.74
	RL7_HFORVD_s7291	RL7_HFORVD_s7291	495	80.16	1.67	38.5	533.33
	RL7_HFORVD_s7381	RL7_HFORVD_s7381	504	87.51	1.06	22.31	309.05
	RL7_HFORVD_s7603	RL7_HFORVD_s7603	315	19.21	1.12	107.29	1486.13
	RL7_HFORVD_s7720	RL7_HFORVD_s7720	372	29.39	1.54	97.07	1344.52
	RL7_HFORVD_s7747	RL7_HFORVD_s7747	369	28.75	0	0	0
	RL7_HFORVD_s8049	RL7_HFORVD_s8049	457	56.74	2.01	65.58	908.35
	RL7_HFORVD_s8063	RL7_HFORVD_s8063	456	56.25	1.03	33.77	467.69
	RL7_HFORVD_s8110	RL7_HFORVD_s8110	451	53.93	1.03	35.11	486.36
	RL7_HFORVD_s8124	RL7_HFORVD_s8124	452	54.38	1.01	34.32	475.43
	RL7_HFORVD_s8231	RL7_HFORVD_s8231	396	35.07	0	0	0
	RL7_HFORVD_s8244	RL7_HFORVD_s8244	398	35.6	1.04	53.91	746.7
HF TPM						1693.43
SF15
SF16	RL7_HFORVD_c3375	RL7_HFORVD_c3375	551	131.74	3	42.06	582.61
SF17	RL6_HCEVDL_rep_c1750	RL6_HCEVDL_rep_c1750	449	44.67	2.03	44.97	629.28
	RL6_HCEVDL_rep_c1781	RL6_HCEVDL_rep_c1781	673	239.27	12.57	51.95	727.04
	RL6_HCEVDL_rep_c8997	RL6_HCEVDL_rep_c8997	823	389.27	2.06	5.24	73.29
	RL6_HCEVDL_s11373	RL6_HCEVDL_s11373	378	25.52	1.04	40.28	563.71
	RL6_HCEVDL_s11533	RL6_HCEVDL_s11533	325	17.23	1.07	61.69	863.35
	RL6_HCEVDL_s12232	RL6_HCEVDL_s12232	316	16.08	1.7	104.56	1463.16
	RL6_HCEVDL_s12532	RL6_HCEVDL_s12532	458	48.4	1.28	26.21	366.83
	RL6_HCEVDL_s12749	RL6_HCEVDL_s12749	460	49.29	1	20.07	280.8
	RL6_HCEVDL_s1695	RL6_HCEVDL_s1695	347	20.31	1.1	53.35	746.53
	RL6_HCEVDL_s1803	RL6_HCEVDL_s1803	485	62.5	1.02	16.15	225.94
	RL6_HCEVDL_s1899	RL6_HCEVDL_s1899	522	90.61	2.43	26.55	371.51
	RL6_HCEVDL_s9226	RL6_HCEVDL_s9226	492	67.02	4.05	59.77	836.36
	RL6_HCEVDL_s9260	RL6_HCEVDL_s9260	491	66.35	1.05	15.7	219.68
	RL6_HCEVDL_s9462	RL6_HCEVDL_s9462	491	66.35	1.1	16.33	228.46
	RL6_HCEVDL_s9780	RL6_HCEVDL_s9780	475	56.7	1.06	18.57	259.84
	RL6_HCEVDL_s9825	RL6_HCEVDL_s9825	475	56.7	1.01	17.64	246.87
	RL6_HCEVDL_s9987	RL6_HCEVDL_s9987	473	55.63	1.09	19.47	272.42
HC TPM						598.5
	RL7_HFORVD_rep_c1232	RL7_HFORVD_rep_c1232	500	84.15	2	43.94	608.67
	RL7_HFORVD_rep_c1364	RL7_HFORVD_rep_c1364	652	232.51	2.04	16.17	223.99
	RL7_HFORVD_s6761	RL7_HFORVD_s6761	468	62.43	1	29.59	409.91
	RL7_HFORVD_s7058	RL7_HFORVD_s7058	515	97.26	1	18.99	263.05
	RL7_HFORVD_s8117	RL7_HFORVD_s8117	452	54.38	1	33.97	470.46
						142.66
SF18
SF19
SF20	RL6_HCEVDL_rep_c413	RL6_HCEVDL_rep_c413	319	16.46	2.61	157.02	2197.33
	RL6_HCEVDL_s10168	RL6_HCEVDL_s10168	479	58.94	2.58	43.37	606.89
	RL6_HCEVDL_s11262	RL6_HCEVDL_s11262	364	23.02	7.75	332.83	4657.63
	RL6_HCEVDL_s12796	RL6_HCEVDL_s12796	423	35.95	1	27.52	385.05
	RL6_HCEVDL_s1709	RL6_HCEVDL_s1709	443	42.41	1	23.4	327.47
	RL6_HCEVDL_s1840	RL6_HCEVDL_s1840	444	42.78	1.06	24.55	343.52
	RL6_HCEVDL_s1993	RL6_HCEVDL_s1993	419	34.82	1.02	29.01	405.98
	RL6_HCEVDL_s8896	RL6_HCEVDL_s8896	491	66.35	2.08	31.05	434.55
	RL6_HCEVDL_s9425	RL6_HCEVDL_s9425	488	64.39	1.1	16.91	236.57
HC TPM						685.66
	RL7_HFORVD_c1374	RL7_HFORVD_c1374	482	70.89	3.03	78.96	1093.65
	RL7_HFORVD_c1404	RL7_HFORVD_c1404	604	184.51	2	19.99	276.93
	RL7_HFORVD_dn_rep_c107	RL7_HFORVD_dn_rep_c107	616	196.51	54.38	511.16	7080.08
	RL7_HFORVD_rep_c1116	RL7_HFORVD_rep_c1116	424	43.37	1.1	46.73	647.19
	RL7_HFORVD_rep_c1120	RL7_HFORVD_rep_c1120	608	188.51	16.26	159.34	2206.98
	RL7_HFORVD_rep_c140	RL7_HFORVD_rep_c140	631	211.51	54.88	479.23	6637.82
	RL7_HFORVD_rep_c1403	RL7_HFORVD_rep_c1403	837	417.51	2	8.85	122.57
	RL7_HFORVD_rep_c166	RL7_HFORVD_rep_c166	718	298.51	19.17	118.64	1643.24
	RL7_HFORVD_rep_c3242	RL7_HFORVD_rep_c3242	812	392.51	2.03	9.55	132.23
	RL7_HFORVD_rep_c371	RL7_HFORVD_rep_c371	452	54.38	1.08	36.62	507.16
	RL7_HFORVD_rep_c4214	RL7_HFORVD_rep_c4214	401	36.4	1	50.88	704.78
	RL7_HFORVD_rep_c77	RL7_HFORVD_rep_c77	783	363.51	43.12	219.13	3035.22
	RL7_HFORVD_rep_c957	RL7_HFORVD_rep_c957	486	73.58	5.58	140.15	1941.26
	RL7_HFORVD_rep_c96	RL7_HFORVD_rep_c96	1068	648.51	36.77	104.73	1450.68
	RL7_HFORVD_s1218	RL7_HFORVD_s1218	382	31.63	1.91	111.57	1545.35
	RL7_HFORVD_s1346	RL7_HFORVD_s1346	396	35.07	4.84	254.99	3531.81
	RL7_HFORVD_s1399	RL7_HFORVD_s1399	375	30.05	2.15	132.27	1832.01
	RL7_HFORVD_s1519	RL7_HFORVD_s1519	428	44.75	1.05	43.52	602.74
	RL7_HFORVD_s6637	RL7_HFORVD_s6637	489	75.69	0	0	0
	RL7_HFORVD_s6963	RL7_HFORVD_s6963	472	64.7	2.37	67.78	938.78
	RL7_HFORVD_s7016	RL7_HFORVD_s7016	473	65.28	1.02	28.73	397.96
	RL7_HFORVD_s7304	RL7_HFORVD_s7304	500	84.15	3.4	74.62	1033.63
	RL7_HFORVD_s7575	RL7_HFORVD_s7575	322	20.27	4.93	449.29	6223.09
	RL7_HFORVD_s7872	RL7_HFORVD_s7872	280	14.48	1	127.69	1768.67
	RL7_HFORVD_s8093	RL7_HFORVD_s8093	459	57.72	1.01	32.43	449.15
HF TPM						3306.85
SF21
SF22
SF23
SF24	RL6_HCEVDL_c1331	RL6_HCEVDL_c1331	558	124.54	3	23.82	333.36
	RL6_HCEVDL_c1591	RL6_HCEVDL_c1591	548	114.83	5.56	47.91	670.43
	RL6_HCEVDL_c8554	RL6_HCEVDL_c8554	654	220.27	1	4.49	62.83
	RL6_HCEVDL_dn_rep_c14	RL6_HCEVDL_dn_rep_c14	622	188.27	278.19	1461.29	20449.2
	RL6_HCEVDL_dn_rep_c1445	RL6_HCEVDL_dn_rep_c1445	513	82.86	4.1	48.88	684.01
	RL6_HCEVDL_dn_rep_c2084	RL6_HCEVDL_dn_rep_c2084	511	81.21	3.08	37.48	524.55
	RL6_HCEVDL_dn_rep_c88	RL6_HCEVDL_dn_rep_c88	667	233.27	77.64	329.18	4606.56
	RL6_HCEVDL_rep_c1312	RL6_HCEVDL_rep_c1312	552	118.7	3.92	32.68	457.31
	RL6_HCEVDL_rep_c1578	RL6_HCEVDL_rep_c1578	503	74.92	17.72	233.89	3273.08
	RL6_HCEVDL_rep_c1672	RL6_HCEVDL_rep_c1672	540	107.17	3.49	32.2	450.64
	RL6_HCEVDL_rep_c1826	RL6_HCEVDL_rep_c1826	660	226.27	50.93	222.59	3114.98
	RL6_HCEVDL_rep_c1897	RL6_HCEVDL_rep_c1897	693	259.27	3.46	13.18	184.46
	RL6_HCEVDL_rep_c2107	RL6_HCEVDL_rep_c2107	512	82.03	6.25	75.3	1053.68
	RL6_HCEVDL_rep_c228	RL6_HCEVDL_rep_c228	572	138.34	36.48	260.78	3649.39
	RL6_HCEVDL_rep_c2335	RL6_HCEVDL_rep_c2335	531	98.74	6.26	62.74	878
	RL6_HCEVDL_rep_c64	RL6_HCEVDL_rep_c64	681	247.27	111.24	444.89	6225.85
	RL6_HCEVDL_rep_c70	RL6_HCEVDL_rep_c70	1044	610.27	63.56	103.01	1441.5
	RL6_HCEVDL_rep_c91	RL6_HCEVDL_rep_c91	687	253.27	46.26	180.64	2527.92
	RL6_HCEVDL_rep_c92	RL6_HCEVDL_rep_c92	690	256.27	56.54	218.18	3053.14
	RL6_HCEVDL_s10924	RL6_HCEVDL_s10924	511	81.21	1.01	12.29	171.99
	RL6_HCEVDL_s1625	RL6_HCEVDL_s1625	424	36.23	1.09	29.82	417.33
	RL6_HCEVDL_s1932	RL6_HCEVDL_s1932	494	68.38	1.03	14.86	207.97
	RL6_HCEVDL_s2386	RL6_HCEVDL_s2386	424	36.23	8.27	225.69	3158.31
	RL6_HCEVDL_s2464	RL6_HCEVDL_s2464	503	74.92	1.27	16.79	234.92
	RL6_HCEVDL_s9014	RL6_HCEVDL_s9014	503	74.92	8.12	107.25	1500.82
	RL6_HCEVDL_s9620	RL6_HCEVDL_s9620	501	73.41	2.04	27.49	384.7
	RL6_HCEVDL_s9702	RL6_HCEVDL_s9702	495	69.07	5.95	85.2	1192.33
	RL6_HCEVDL_s9703	RL6_HCEVDL_s9703	495	69.07	1.06	15.24	213.31
HC TPM						4367.76
	RL7_HFORVD_rep_c1030	RL7_HFORVD_rep_c1030	520	101.87	4.48	81.31	1126.18
	RL7_HFORVD_rep_c108	RL7_HFORVD_rep_c108	634	214.51	8.19	70.57	977.41
	RL7_HFORVD_rep_c1473	RL7_HFORVD_rep_c1473	505	88.37	3.3	68.91	954.44
	RL7_HFORVD_rep_c1474	RL7_HFORVD_rep_c1474	658	238.51	4.99	38.64	535.22
	RL7_HFORVD_rep_c201	RL7_HFORVD_rep_c201	609	189.51	13.33	129.95	1799.92
	RL7_HFORVD_rep_c449	RL7_HFORVD_rep_c449	661	241.51	3.83	29.29	405.76
	RL7_HFORVD_rep_c5676	RL7_HFORVD_rep_c5676	630	210.51	2.04	17.88	247.68
	RL7_HFORVD_rep_c59	RL7_HFORVD_rep_c59	682	262.51	35.66	250.93	3475.61
	RL7_HFORVD_rep_c969	RL7_HFORVD_rep_c969	555	135.68	2.1	28.63	396.49
	RL7_HFORVD_rep_c991	RL7_HFORVD_rep_c991	621	201.51	2.05	18.78	260.14
	RL7_HFORVD_s1152	RL7_HFORVD_s1152	511	93.64	2.41	47.6	659.34
	RL7_HFORVD_s1360	RL7_HFORVD_s1360	441	49.65	1.37	50.83	704.07
	RL7_HFORVD_s5702	RL7_HFORVD_s5702	533	114.19	0	0	0
	RL7_HFORVD_s6623	RL7_HFORVD_s6623	492	77.88	1.03	24.45	338.61
	RL7_HFORVD_s6697	RL7_HFORVD_s6697	488	74.98	1	24.64	341.3
	RL7_HFORVD_s6958	RL7_HFORVD_s6958	478	68.32	1	27.04	374.57
	RL7_HFORVD_s7038	RL7_HFORVD_s7038	516	98.18	1.05	19.79	274.05
	RL7_HFORVD_s7057	RL7_HFORVD_s7057	515	97.26	1.37	25.97	359.7
HF TPM						955.21
SF25	RL6_HCEVDL_c5105	RL6_HCEVDL_c5105	658	224.27	4	17.64	246.84
SF26	RL6_HCEVDL_c1211	RL6_HCEVDL_c1211	2543	2109.27	13.7	6.42	89.88
	RL6_HCEVDL_dn_c851	RL6_HCEVDL_dn_c851	1007	573.27	9.03	15.58	217.98
	RL6_HCEVDL_dn_rep_c158	RL6_HCEVDL_dn_rep_c158	656	222.27	41.83	186.13	2604.77
	RL6_HCEVDL_dn_rep_c2542	RL6_HCEVDL_dn_rep_c2542	459	48.84	3.19	64.63	904.37
	RL6_HCEVDL_dn_rep_c2663	RL6_HCEVDL_dn_rep_c2663	704	270.27	2.01	7.34	102.75
	RL6_HCEVDL_dn_rep_c459	RL6_HCEVDL_dn_rep_c459	502	74.16	21.59	287.85	4028.11
	RL6_HCEVDL_dn_rep_c550	RL6_HCEVDL_dn_rep_c550	517	86.24	57.12	654.95	9165.41
	RL6_HCEVDL_dn_rep_c9155	RL6_HCEVDL_dn_rep_c9155	1074	640.27	8.78	13.57	189.88
	RL6_HCEVDL_rep_c142	RL6_HCEVDL_rep_c142	863	429.27	35.49	81.76	1144.11
	RL6_HCEVDL_rep_c1495	RL6_HCEVDL_rep_c1495	669	235.27	2	8.42	117.89
	RL6_HCEVDL_rep_c186	RL6_HCEVDL_rep_c186	1354	920.27	13.59	14.6	204.34
	RL6_HCEVDL_rep_c2378	RL6_HCEVDL_rep_c2378	882	448.27	13.72	30.26	423.44
	RL6_HCEVDL_rep_c2457	RL6_HCEVDL_rep_c2457	437	40.3	1.02	25.02	350.14
	RL6_HCEVDL_rep_c2492	RL6_HCEVDL_rep_c2492	613	179.27	21.61	119.24	1668.64
	RL6_HCEVDL_rep_c2603	RL6_HCEVDL_rep_c2603	378	25.52	2.01	77.83	1089.22
	RL6_HCEVDL_rep_c2609	RL6_HCEVDL_rep_c2609	463	50.66	0	0	0
	RL6_HCEVDL_rep_c2629	RL6_HCEVDL_rep_c2629	454	46.69	19.54	413.83	5791.07
	RL6_HCEVDL_rep_c269	RL6_HCEVDL_rep_c269	510	80.4	6.48	79.72	1115.6
	RL6_HCEVDL_rep_c2708	RL6_HCEVDL_rep_c2708	827	393.27	2.58	6.49	90.82
	RL6_HCEVDL_rep_c2734	RL6_HCEVDL_rep_c2734	505	76.45	11.3	146.19	2045.84
	RL6_HCEVDL_rep_c2737	RL6_HCEVDL_rep_c2737	585	151.29	2.06	13.49	188.77
	RL6_HCEVDL_rep_c484	RL6_HCEVDL_rep_c484	532	99.66	19.9	197.42	2762.74
	RL6_HCEVDL_rep_c558	RL6_HCEVDL_rep_c558	563	129.45	9.66	73.8	1032.74
	RL6_HCEVDL_rep_c586	RL6_HCEVDL_rep_c586	451	45.47	4.28	93.19	1304.15
	RL6_HCEVDL_rep_c593	RL6_HCEVDL_rep_c593	451	45.47	67.71	1472.81	20610.4
	RL6_HCEVDL_rep_c599	RL6_HCEVDL_rep_c599	467	52.57	1.23	23.13	323.68
	RL6_HCEVDL_rep_c602	RL6_HCEVDL_rep_c602	448	44.28	5.37	119.9	1677.83
	RL6_HCEVDL_rep_c6568	RL6_HCEVDL_rep_c6568	505	76.45	1.57	20.3	284.07
	RL6_HCEVDL_rep_c8286	RL6_HCEVDL_rep_c8286	806	372.27	2.1	5.58	78.15
	RL6_HCEVDL_rep_c8854	RL6_HCEVDL_rep_c8854	498	71.21	46.35	643.78	9009.09
	RL6_HCEVDL_rep_c8878	RL6_HCEVDL_rep_c8878	503	74.92	0	0	0
	RL6_HCEVDL_rep_c8914	RL6_HCEVDL_rep_c8914	1251	817.27	5.26	6.36	89.03
	RL6_HCEVDL_rep_c9036	RL6_HCEVDL_rep_c9036	545	111.94	2	17.67	247.23
	RL6_HCEVDL_rep_c9037	RL6_HCEVDL_rep_c9037	405	31.25	2.12	67.23	940.83
	RL6_HCEVDL_rep_c9134	RL6_HCEVDL_rep_c9134	1008	574.27	3.04	5.24	73.31
	RL6_HCEVDL_rep_c9149	RL6_HCEVDL_rep_c9149	651	217.27	2.01	9.17	128.35
	RL6_HCEVDL_rep_c95	RL6_HCEVDL_rep_c95	535	102.46	62.83	606.51	8487.51
	RL6_HCEVDL_s10134	RL6_HCEVDL_s10134	474	56.16	0	0	0
	RL6_HCEVDL_s10232	RL6_HCEVDL_s10232	482	60.69	1.06	17.33	242.54
	RL6_HCEVDL_s10317	RL6_HCEVDL_s10317	528	96	12.08	124.46	1741.73
	RL6_HCEVDL_s10677	RL6_HCEVDL_s10677	436	39.97	0	0	0
	RL6_HCEVDL_s10922	RL6_HCEVDL_s10922	511	81.21	2.06	25.1	351.27
	RL6_HCEVDL_s10947	RL6_HCEVDL_s10947	504	75.68	3.44	44.9	628.38
	RL6_HCEVDL_s10965	RL6_HCEVDL_s10965	503	74.92	1	13.2	184.73
	RL6_HCEVDL_s11015	RL6_HCEVDL_s11015	505	76.45	12.34	159.62	2233.7
	RL6_HCEVDL_s11139	RL6_HCEVDL_s11139	515	84.54	1.01	11.85	165.86
	RL6_HCEVDL_s11252	RL6_HCEVDL_s11252	367	23.53	1.27	53.19	744.28
	RL6_HCEVDL_s11256	RL6_HCEVDL_s11256	367	23.53	1.35	56.74	794.04
	RL6_HCEVDL_s11296	RL6_HCEVDL_s11296	356	21.71	1.7	77.49	1084.37
	RL6_HCEVDL_s11332	RL6_HCEVDL_s11332	359	22.19	2.06	91.79	1284.49
	RL6_HCEVDL_s11335	RL6_HCEVDL_s11335	359	22.19	1.23	54.63	764.49
	RL6_HCEVDL_s11350	RL6_HCEVDL_s11350	375	24.96	1.35	53.56	749.5
	RL6_HCEVDL_s11470	RL6_HCEVDL_s11470	334	18.44	1	53.62	750.39
	RL6_HCEVDL_s11480	RL6_HCEVDL_s11480	335	18.58	1.01	53.8	752.82
	RL6_HCEVDL_s11641	RL6_HCEVDL_s11641	396	29.19	1	33.88	474.16
	RL6_HCEVDL_s11868	RL6_HCEVDL_s11868	392	28.32	1.23	43.11	603.22
	RL6_HCEVDL_s12537	RL6_HCEVDL_s12537	457	47.96	1.01	20.77	290.59
	RL6_HCEVDL_s12580	RL6_HCEVDL_s12580	448	44.28	3.2	71.36	998.66
	RL6_HCEVDL_s12647	RL6_HCEVDL_s12647	460	49.29	0	0	0
	RL6_HCEVDL_s12711	RL6_HCEVDL_s12711	461	49.74	1.05	20.95	293.12
	RL6_HCEVDL_s12954	RL6_HCEVDL_s12954	442	42.05	1.01	23.87	333.97
	RL6_HCEVDL_s13105	RL6_HCEVDL_s13105	437	40.3	1.06	25.99	363.77
	RL6_HCEVDL_s2476	RL6_HCEVDL_s2476	326	17.36	2	113.91	1594.09
	RL6_HCEVDL_s2507	RL6_HCEVDL_s2507	438	40.64	1.62	39.31	550.1
	RL6_HCEVDL_s2650	RL6_HCEVDL_s2650	320	16.59	1.03	61.27	857.35
	RL6_HCEVDL_s2665	RL6_HCEVDL_s2665	434	39.31	0	0	0
	RL6_HCEVDL_s2667	RL6_HCEVDL_s2667	397	29.41	0	0	0
	RL6_HCEVDL_s2668	RL6_HCEVDL_s2668	383	26.48	1.21	45.06	630.62
	RL6_HCEVDL_s2692	RL6_HCEVDL_s2692	469	53.56	4.1	75.77	1060.34
	RL6_HCEVDL_s2694	RL6_HCEVDL_s2694	405	31.25	2.41	76.32	1067.98
	RL6_HCEVDL_s2711	RL6_HCEVDL_s2711	423	35.95	0	0	0
	RL6_HCEVDL_s2721	RL6_HCEVDL_s2721	342	19.57	1.23	62.39	873.05
	RL6_HCEVDL_s2735	RL6_HCEVDL_s2735	447	43.9	0	0	0
	RL6_HCEVDL_s2760	RL6_HCEVDL_s2760	451	45.47	0	0	0
	RL6_HCEVDL_s2764	RL6_HCEVDL_s2764	297	13.83	1.1	78.81	1102.83
	RL6_HCEVDL_s2770	RL6_HCEVDL_s2770	397	29.41	3.11	104.71	1465.29
	RL6_HCEVDL_s2797	RL6_HCEVDL_s2797	365	23.19	3.8	162.18	2269.5
	RL6_HCEVDL_s2809	RL6_HCEVDL_s2809	396	29.19	0	0	0
	RL6_HCEVDL_s2813	RL6_HCEVDL_s2813	342	19.57	1.03	51.85	725.56
	RL6_HCEVDL_s6329	RL6_HCEVDL_s6329	423	35.95	1.01	27.78	388.77
	RL6_HCEVDL_s6532	RL6_HCEVDL_s6532	420	35.1	0	0	0
	RL6_HCEVDL_s8146	RL6_HCEVDL_s8146	460	49.29	1	20.07	280.8
	RL6_HCEVDL_s8599	RL6_HCEVDL_s8599	399	29.86	1.24	40.94	572.97
	RL6_HCEVDL_s8727	RL6_HCEVDL_s8727	434	39.31	0	0	0
	RL6_HCEVDL_s8807	RL6_HCEVDL_s8807	425	36.52	0	0	0
	RL6_HCEVDL_s9158	RL6_HCEVDL_s9158	391	28.11	1.52	53.55	749.41
	RL6_HCEVDL_s9248	RL6_HCEVDL_s9248	492	67.02	16.74	246.96	3455.96
	RL6_HCEVDL_s9262	RL6_HCEVDL_s9262	491	66.35	1.01	15.05	210.58
	RL6_HCEVDL_s9413	RL6_HCEVDL_s9413	487	63.75	7.29	113.03	1581.76
	RL6_HCEVDL_s9525	RL6_HCEVDL_s9525	500	72.67	1.98	26.98	377.58
	RL6_HCEVDL_s9561	RL6_HCEVDL_s9561	499	71.93	1.01	13.83	193.53
	RL6_HCEVDL_s9577	RL6_HCEVDL_s9577	502	74.16	1	13.36	186.97
	RL6_HCEVDL_s9965	RL6_HCEVDL_s9965	474	56.16	2.01	35.4	495.41
HC TPM						8225.15
	RL7_HFORVD_dn_rep_c1280	RL7_HFORVD_dn_rep_c1280	451	53.93	3.08	105.65	1463.4
	RL7_HFORVD_dn_rep_c345	RL7_HFORVD_dn_rep_c345	411	39.26	9.15	430.42	5961.72
	RL7_HFORVD_dn_rep_c47	RL7_HFORVD_dn_rep_c47	818	398.51	52.78	244.62	3388.21
	RL7_HFORVD_dn_rep_c58	RL7_HFORVD_dn_rep_c58	550	130.76	82.24	1161.76	16091.5
	RL7_HFORVD_dn_rep_c6359	RL7_HFORVD_dn_rep_c6359	700	280.51	3.09	20.34	281.67
	RL7_HFORVD_dn_rep_c83	RL7_HFORVD_dn_rep_c83	697	277.51	65.84	438.24	6070.02
	RL7_HFORVD_rep_c1115	RL7_HFORVD_rep_c1115	449	53.03	5.29	184.13	2550.43
	RL7_HFORVD_rep_c1150	RL7_HFORVD_rep_c1150	514	96.35	17.93	343.78	4761.75
	RL7_HFORVD_rep_c1225	RL7_HFORVD_rep_c1225	509	91.86	11.66	234.56	3248.91
	RL7_HFORVD_rep_c1227	RL7_HFORVD_rep_c1227	565	145.58	18.38	233.17	3229.67
	RL7_HFORVD_rep_c1302	RL7_HFORVD_rep_c1302	515	97.26	10.36	196.8	2725.87
	RL7_HFORVD_rep_c1348	RL7_HFORVD_rep_c1348	464	60.27	3.88	118.78	1645.28
	RL7_HFORVD_rep_c1351	RL7_HFORVD_rep_c1351	476	67.09	8	220.31	3051.5
	RL7_HFORVD_rep_c1390	RL7_HFORVD_rep_c1390	719	299.51	11.24	69.31	960.03
	RL7_HFORVD_rep_c1393	RL7_HFORVD_rep_c1393	387	32.81	2.26	127.02	1759.42
	RL7_HFORVD_rep_c1421	RL7_HFORVD_rep_c1421	990	570.51	3.05	9.87	136.69
	RL7_HFORVD_rep_c1455	RL7_HFORVD_rep_c1455	507	90.1	2.11	43.23	598.79
	RL7_HFORVD_rep_c1457	RL7_HFORVD_rep_c1457	358	26.52	6.38	444.69	6159.37
	RL7_HFORVD_rep_c1460	RL7_HFORVD_rep_c1460	463	59.75	2.13	65.95	913.41
	RL7_HFORVD_rep_c1464	RL7_HFORVD_rep_c1464	921	501.51	12.28	45.22	626.39
	RL7_HFORVD_rep_c1525	RL7_HFORVD_rep_c1525	545	125.85	16.69	244.95	3392.81
	RL7_HFORVD_rep_c1543	RL7_HFORVD_rep_c1543	395	34.81	2.24	118.85	1646.26
	RL7_HFORVD_rep_c1552	RL7_HFORVD_rep_c1552	478	68.32	2.44	65.98	913.9
	RL7_HFORVD_rep_c1560	RL7_HFORVD_rep_c1560	619	199.51	7.57	70.1	970.94
	RL7_HFORVD_rep_c176	RL7_HFORVD_rep_c176	560	140.63	13.41	176.12	2439.39
	RL7_HFORVD_rep_c279	RL7_HFORVD_rep_c279	495	80.16	16.13	371.62	5147.31
	RL7_HFORVD_rep_c3095	RL7_HFORVD_rep_c3095	1223	803.51	2.1	4.82	66.78
	RL7_HFORVD_rep_c3406	RL7_HFORVD_rep_c3406	564	144.59	2.05	26.2	362.88
	RL7_HFORVD_rep_c347	RL7_HFORVD_rep_c347	403	36.95	6.44	322.11	4461.5
	RL7_HFORVD_rep_c351	RL7_HFORVD_rep_c351	438	48.46	48.13	1834.5	25409.7
	RL7_HFORVD_rep_c441	RL7_HFORVD_rep_c441	480	69.59	16.83	446.75	6187.91
	RL7_HFORVD_rep_c447	RL7_HFORVD_rep_c447	461	58.72	2.53	79.62	1102.79
	RL7_HFORVD_rep_c46	RL7_HFORVD_rep_c46	561	141.62	79.26	1033.8	14319.2
	RL7_HFORVD_rep_c4786	RL7_HFORVD_rep_c4786	981	561.51	2.05	6.73	93.28
	RL7_HFORVD_rep_c5062	RL7_HFORVD_rep_c5062	458	57.22	3.25	104.79	1451.43
	RL7_HFORVD_rep_c57	RL7_HFORVD_rep_c57	611	191.51	79.98	771.39	10684.5
	RL7_HFORVD_rep_c5839	RL7_HFORVD_rep_c5839	810	390.51	1	4.75	65.75
	RL7_HFORVD_rep_c6350	RL7_HFORVD_rep_c6350	845	425.51	2.01	8.74	121.09
	RL7_HFORVD_rep_c6355	RL7_HFORVD_rep_c6355	467	61.88	2.18	64.93	899.35
	RL7_HFORVD_rep_c6365	RL7_HFORVD_rep_c6365	939	519.51	7.75	27.57	381.91
	RL7_HFORVD_rep_c6367	RL7_HFORVD_rep_c6367	897	477.51	3.56	13.78	190.81
	RL7_HFORVD_rep_c6372	RL7_HFORVD_rep_c6372	645	225.51	2.33	19.06	264.03
	RL7_HFORVD_rep_c6376	RL7_HFORVD_rep_c6376	712	292.51	2.14	13.5	186.95
	RL7_HFORVD_rep_c6378	RL7_HFORVD_rep_c6378	867	447.51	4.08	16.83	233.08
	RL7_HFORVD_rep_c6383	RL7_HFORVD_rep_c6383	826	406.51	2.02	9.2	127.43
	RL7_HFORVD_rep_c6386	RL7_HFORVD_rep_c6386	658	238.51	8.82	68.27	945.58
	RL7_HFORVD_rep_c6395	RL7_HFORVD_rep_c6395	517	99.09	8.22	153.3	2123.37
	RL7_HFORVD_rep_c965	RL7_HFORVD_rep_c965	488	74.98	16.35	402.85	5579.86
	RL7_HFORVD_s1306	RL7_HFORVD_s1306	434	46.93	5.13	201.9	2796.58
	RL7_HFORVD_s1353	RL7_HFORVD_s1353	399	35.86	27.05	1393.18	19296.9
	RL7_HFORVD_s1392	RL7_HFORVD_s1392	403	36.95	1.04	52.13	722.03
	RL7_HFORVD_s1408	RL7_HFORVD_s1408	394	34.55	1.12	60.06	831.94
	RL7_HFORVD_s1423	RL7_HFORVD_s1423	436	47.68	10.41	403.45	5588.23
	RL7_HFORVD_s1496	RL7_HFORVD_s1496	438	48.46	1.18	45.04	623.8
	RL7_HFORVD_s1498	RL7_HFORVD_s1498	408	38.37	0	0	0
	RL7_HFORVD_s1513	RL7_HFORVD_s1513	455	55.78	0	0	0
	RL7_HFORVD_s1520	RL7_HFORVD_s1520	355	25.94	1.03	73.06	1011.91
	RL7_HFORVD_s1547	RL7_HFORVD_s1547	238	9.8	1.11	210.19	2911.32
	RL7_HFORVD_s1566	RL7_HFORVD_s1566	348	24.64	1.1	82.54	1143.27
	RL7_HFORVD_s1613	RL7_HFORVD_s1613	387	32.81	1.35	76.2	1055.46
	RL7_HFORVD_s348	RL7_HFORVD_s348	393	34.3	1.05	56.75	786.08
	RL7_HFORVD_s3620	RL7_HFORVD_s3620	508	90.98	1.14	23.06	319.47
	RL7_HFORVD_s4149	RL7_HFORVD_s4149	469	62.99	0	0	0
	RL7_HFORVD_s6381	RL7_HFORVD_s6381	438	48.46	1.12	42.57	589.65
	RL7_HFORVD_s6389	RL7_HFORVD_s6389	439	48.85	1.93	73.03	1011.47
	RL7_HFORVD_s6391	RL7_HFORVD_s6391	506	89.23	4.29	88.82	1230.2
	RL7_HFORVD_s6485	RL7_HFORVD_s6485	470	63.55	0	0	0
	RL7_HFORVD_s6503	RL7_HFORVD_s6503	486	73.58	5.72	143.66	1989.8
	RL7_HFORVD_s6613	RL7_HFORVD_s6613	491	77.14	3.29	78.72	1090.28
	RL7_HFORVD_s6633	RL7_HFORVD_s6633	491	77.14	5.11	122.45	1696.12
	RL7_HFORVD_s6721	RL7_HFORVD_s6721	487	74.28	1.02	25.36	351.22
	RL7_HFORVD_s6846	RL7_HFORVD_s6846	461	58.72	1.13	35.49	491.63
	RL7_HFORVD_s6929	RL7_HFORVD_s6929	475	66.48	1.11	30.81	426.69
	RL7_HFORVD_s7051	RL7_HFORVD_s7051	518	100.02	1.03	18.94	262.35
	RL7_HFORVD_s7067	RL7_HFORVD_s7067	515	97.26	3.14	59.69	826.73
	RL7_HFORVD_s7089	RL7_HFORVD_s7089	518	100.02	0	0	0
	RL7_HFORVD_s7139	RL7_HFORVD_s7139	503	86.65	6.67	142.26	1970.47
	RL7_HFORVD_s7435	RL7_HFORVD_s7435	336	22.54	1.04	84.99	1177.22
	RL7_HFORVD_s7477	RL7_HFORVD_s7477	329	21.38	1.06	91.17	1262.85
	RL7_HFORVD_s7487	RL7_HFORVD_s7487	350	25	1.13	83.44	1155.68
	RL7_HFORVD_s7643	RL7_HFORVD_s7643	389	33.3	1.54	85.37	1182.4
	RL7_HFORVD_s7723	RL7_HFORVD_s7723	371	29.18	1.09	69.1	957.06
	RL7_HFORVD_s7729	RL7_HFORVD_s7729	375	30.05	2.09	128.3	1777.11
	RL7_HFORVD_s7844	RL7_HFORVD_s7844	230	9.01	1.13	230.89	3198.1
	RL7_HFORVD_s8069	RL7_HFORVD_s8069	456	56.25	3.81	125.11	1732.94
	RL7_HFORVD_s8233	RL7_HFORVD_s8233	397	35.33	2.02	105.47	1460.86
	RL7_HFORVD_s8266	RL7_HFORVD_s8266	402	36.68	3.02	152.16	2107.59
	RL7_HFORVD_s8363	RL7_HFORVD_s8363	417	41.09	1.06	47.52	658.17
HF TPM						15961.8
SF27
SF28	RL6_HCEVDL_c649	RL6_HCEVDL_c649	1176	742.27	16	21.32	298.32
HC TPM
	RL7_HFORVD_rep_c117	RL7_HFORVD_rep_c117	1686	1266.51	70.58	102.93	1425.69
	RL7_HFORVD_rep_c2562	RL7_HFORVD_rep_c2562	992	572.51	6	19.36	268.13
	RL7_HFORVD_s7106	RL7_HFORVD_s7106	510	92.75	1	19.92	275.85
HF TPM						142.21
SF29
SF30	RL6_HCEVDL_rep_c7602	RL6_HCEVDL_rep_c7602	525	93.28	1.31	13.85	193.84
	RL6_HCEVDL_s1387	RL6_HCEVDL_s1387	342	19.57	1.09	55.05	770.31
	RL6_HCEVDL_s1528	RL6_HCEVDL_s1528	412	32.97	4.19	125.66	1758.49
	RL6_HCEVDL_s1722	RL6_HCEVDL_s1722	453	46.28	1.5	31.97	447.36
	RL6_HCEVDL_s1802	RL6_HCEVDL_s1802	486	63.12	1.1	17.29	241.93
	RL6_HCEVDL_s9449	RL6_HCEVDL_s9449	490	65.69	3.41	51.27	717.49
HC TPM						295.09
	RL7_HFORVD_rep_c1230	RL7_HFORVD_rep_c1230	597	177.51	7.08	73.69	1020.69
	RL7_HFORVD_rep_c45	RL7_HFORVD_rep_c45	954	534.51	33.15	114.56	1586.77
	RL7_HFORVD_s3916	RL7_HFORVD_s3916	401	36.4	1	50.74	702.81
	RL7_HFORVD_s6487	RL7_HFORVD_s6487	484	72.22	1.02	26.17	362.45
HF TPM						265.16

## Sheet: HC_HF_31-44
			Length	effective length	Expected Count	TPM	FPKM
SF31
SF32
SF33
					9.37	66.04	924.15
SF34	RL6_HCEVDL_rep_c1860	RL6_HCEVDL_rep_c1860	574	140.33	23.42	51.67	723.08
	RL6_HCEVDL_rep_c187	RL6_HCEVDL_rep_c187	882	448.27	2.1	10.2	142.75
	RL6_HCEVDL_rep_c1894	RL6_HCEVDL_rep_c1894	637	203.27	5.02	17.52	245.19
	RL6_HCEVDL_rep_c1951	RL6_HCEVDL_rep_c1951	717	283.27	2	51.16	715.95
	RL6_HCEVDL_rep_c1965	RL6_HCEVDL_rep_c1965	432	38.66	1.04	12.02	168.18
	RL6_HCEVDL_rep_c2008	RL6_HCEVDL_rep_c2008	516	85.39	7.27	144.51	2022.3
	RL6_HCEVDL_rep_c253	RL6_HCEVDL_rep_c253	461	49.74	4.06	7.55	105.64
	RL6_HCEVDL_rep_c4549	RL6_HCEVDL_rep_c4549	965	531.27	17	41.27	577.58
	RL6_HCEVDL_rep_c492	RL6_HCEVDL_rep_c492	841	407.27	27.94	506.22	7083.98
	RL6_HCEVDL_rep_c496	RL6_HCEVDL_rep_c496	471	54.58	3.79	72.57	1015.48
	RL6_HCEVDL_rep_c6141	RL6_HCEVDL_rep_c6141	465	51.6	7.97	87.01	1217.55
	RL6_HCEVDL_rep_c8254	RL6_HCEVDL_rep_c8254	522	90.61	1.06	23.65	330.96
	RL6_HCEVDL_rep_c9080	RL6_HCEVDL_rep_c9080	448	44.28	0.55	13.49	188.85
	RL6_HCEVDL_s12577	RL6_HCEVDL_s12577	438	40.64	2.07	36.71	513.75
	RL6_HCEVDL_s1778	RL6_HCEVDL_s1778	473	55.63	1.03	18.11	253.48
	RL6_HCEVDL_s9961	RL6_HCEVDL_s9961	474	56.16		1159.7
HC TPM
					2	55.57	769.65
	RL7_HFORVD_c1283	RL7_HFORVD_c1283	475	66.48	11	263.35	3647.69
	RL7_HFORVD_c155	RL7_HFORVD_c155	491	77.14	45.89	46.1	638.59
	RL7_HFORVD_c234	RL7_HFORVD_c234	2258	1838.51	9.51	217.06	3006.53
	RL7_HFORVD_c313	RL7_HFORVD_c313	496	80.94	1	23.49	325.39
	RL7_HFORVD_c474	RL7_HFORVD_c474	493	78.63	2	11.18	154.87
	RL7_HFORVD_c6051	RL7_HFORVD_c6051	750	330.51	2	54.57	755.9
	RL7_HFORVD_c6208	RL7_HFORVD_c6208	477	67.7	5.44	144.52	2001.81
	RL7_HFORVD_c742	RL7_HFORVD_c742	480	69.59	5.15	343.22	4753.93
	RL7_HFORVD_s3226	RL7_HFORVD_s3226	364	27.72	1.1	26.04	360.7
	RL7_HFORVD_s6620	RL7_HFORVD_s6620	492	77.88	1.04	17.36	240.39
	RL7_HFORVD_s7247	RL7_HFORVD_s7247	529	110.36	1.25	138.8	1922.49
	RL7_HFORVD_s7538	RL7_HFORVD_s7538	297	16.67		1341.26
HF TPM
SF35					3.17	30.35	424.69
	RL6_HCEVDL_c1322	RL6_HCEVDL_c1322	536	103.39	7.51	92.38	1292.78
	RL6_HCEVDL_c1534	RL6_HCEVDL_c1534	510	80.4	3.32	52.47	734.32
	RL6_HCEVDL_c8785	RL6_HCEVDL_c8785	485	62.5	43.55	73.09	1022.83
	RL6_HCEVDL_rep_c117	RL6_HCEVDL_rep_c117	1023	589.27		248.29
HC TPM
					3	67.81	939.25
	RL7_HFORVD_rep_c1123	RL7_HFORVD_rep_c1123	497	81.73	6.07	114.22	1582.02
	RL7_HFORVD_rep_c1438	RL7_HFORVD_rep_c1438	516	98.18	5.99	82.78	1146.64
	RL7_HFORVD_rep_c1487	RL7_HFORVD_rep_c1487	553	133.71	1	34.83	482.42
	RL7_HFORVD_rep_c1521	RL7_HFORVD_rep_c1521	449	53.03	4.31	18.11	250.89
	RL7_HFORVD_rep_c1536	RL7_HFORVD_rep_c1536	859	439.51	3.09	82.65	1144.85
	RL7_HFORVD_rep_c1600	RL7_HFORVD_rep_c1600	479	68.95	1.92	33.59	465.3
	RL7_HFORVD_rep_c1649	RL7_HFORVD_rep_c1649	524	105.62	2.48	58.91	816.02
	RL7_HFORVD_rep_c1667	RL7_HFORVD_rep_c1667	492	77.88	17.23	260.93	3614.18
	RL7_HFORVD_rep_c408	RL7_HFORVD_rep_c408	541	121.95	12.51	164.34	2276.27
	RL7_HFORVD_rep_c425	RL7_HFORVD_rep_c425	560	140.63		918.17
					17.18	168.92	2363.8
SF36	RL6_HCEVDL_rep_c498	RL6_HCEVDL_rep_c498	533	100.59
					11.55	108.53	1518.79
SF37	RL6_HCEVDL_rep_c231	RL6_HCEVDL_rep_c231	538	105.28	6.36	85.67	1198.88
	RL6_HCEVDL_rep_c4562	RL6_HCEVDL_rep_c4562	501	73.41	2	78.66	1100.8
	RL6_HCEVDL_rep_c6770	RL6_HCEVDL_rep_c6770	376	25.14	1.04	7.5	104.93
	RL6_HCEVDL_rep_c8695	RL6_HCEVDL_rep_c8695	571	137.35	7.5	16.47	230.44
	RL6_HCEVDL_rep_c873	RL6_HCEVDL_rep_c873	884	450.27	14.89	164.11	2296.58
	RL6_HCEVDL_rep_c8814	RL6_HCEVDL_rep_c8814	521	89.72		460.94
HC TPM
					1.04	12.66	177.17
SF38	RL6_HCEVDL_rep_c1327	RL6_HCEVDL_rep_c1327	511	81.21	3.35	6.14	85.88
	RL6_HCEVDL_rep_c1375	RL6_HCEVDL_rep_c1375	974	540.27	39.59	35.33	494.36
	RL6_HCEVDL_rep_c202	RL6_HCEVDL_rep_c202	1542	1108.27	7.69	8.48	118.61
	RL6_HCEVDL_rep_c499	RL6_HCEVDL_rep_c499	1331	897.27	3.55	11.63	162.69
	RL6_HCEVDL_rep_c758	RL6_HCEVDL_rep_c758	736	302.27	1	62.46	874.06
	RL6_HCEVDL_s12259	RL6_HCEVDL_s12259	314	15.83	1.16	24.01	335.96
	RL6_HCEVDL_s12536	RL6_HCEVDL_s12536	457	47.96	1.89	37.62	526.5
	RL6_HCEVDL_s1420	RL6_HCEVDL_s1420	461	49.74	1.05	27.09	379.08
	RL6_HCEVDL_s1464	RL6_HCEVDL_s1464	431	38.35	1.12	19.29	269.92
	RL6_HCEVDL_s1531	RL6_HCEVDL_s1531	476	57.25	1.18	25.14	351.84
	RL6_HCEVDL_s1642	RL6_HCEVDL_s1642	453	46.28	1.05	22.94	321.01
	RL6_HCEVDL_s1697	RL6_HCEVDL_s1697	451	45.47	5.59	96.56	1351.2
	RL6_HCEVDL_s639	RL6_HCEVDL_s639	476	57.25	1.65	60.56	847.47
	RL6_HCEVDL_s9096	RL6_HCEVDL_s9096	385	26.88	1.45	23.4	327.45
	RL6_HCEVDL_s9112	RL6_HCEVDL_s9112	483	61.29		473.31
					18.43	142.96	2000.55
SF39	RL6_HCEVDL_c315	RL6_HCEVDL_c315	561	127.48	14.58	56.25	787.11
	RL6_HCEVDL_c511	RL6_HCEVDL_c511	690	256.27		199.21
HC TTPM
					4.07	27.54	385.41
SF40	RL6_HCEVDL_c258	RL6_HCEVDL_c258	580	146.3	2	30.41	425.6
	RL6_HCEVDL_rep_c4788	RL6_HCEVDL_rep_c4788	489	65.03	11.52	89.37	1250.67
	RL6_HCEVDL_rep_c493	RL6_HCEVDL_rep_c493	561	127.48	17.18	168.92	2363.8
	RL6_HCEVDL_rep_c498	RL6_HCEVDL_rep_c498	533	100.59	2	62.34	872.39
	RL6_HCEVDL_rep_c7780	RL6_HCEVDL_rep_c7780	407	31.73	3.99	27.75	388.36
	RL6_HCEVDL_rep_c8132	RL6_HCEVDL_rep_c8132	576	142.32	1	16.8	235.06
	RL6_HCEVDL_s10175	RL6_HCEVDL_s10175	479	58.94	1	27.29	381.95
	RL6_HCEVDL_s12810	RL6_HCEVDL_s12810	424	36.23	4	59.61	834.13
	RL6_HCEVDL_s9269	RL6_HCEVDL_s9269	491	66.35	1	14.17	198.34
	RL6_HCEVDL_s9662	RL6_HCEVDL_s9662	496	69.78		524.2
HC TPM
					2	41.81	579.07
	RL7_HFORVD_c2754	RL7_HFORVD_c2754	505	88.37	6.03	52.92	733.01
	RL7_HFORVD_c5613	RL7_HFORVD_c5613	630	210.51	1.97	54.7	757.71
	RL7_HFORVD_c623	RL7_HFORVD_c623	475	66.48		149.43
HF TPM
SF41					1.01	13.82	193.45
	RL6_HCEVDL_rep_c2000	RL6_HCEVDL_rep_c2000	499	71.93	2.88	34.42	481.7
	RL6_HCEVDL_rep_c2533	RL6_HCEVDL_rep_c2533	513	82.86	4.07	53.69	751.38
	RL6_HCEVDL_s10969	RL6_HCEVDL_s10969	503	74.92	1	38.47	538.32
	RL6_HCEVDL_s11772	RL6_HCEVDL_s11772	379	25.71	2.08	33.54	469.34
	RL6_HCEVDL_s1979	RL6_HCEVDL_s1979	483	61.29	3.01	61.61	862.1
	RL6_HCEVDL_s2543	RL6_HCEVDL_s2543	458	48.4	1.03	14.34	200.69
	RL6_HCEVDL_s2548	RL6_HCEVDL_s2548	498	71.21	2.01	29.6	414.24
	RL6_HCEVDL_s9232	RL6_HCEVDL_s9232	492	67.02	2.22	31.48	440.51
	RL6_HCEVDL_s9675	RL6_HCEVDL_s9675	496	69.78	1	17.51	245.01
	RL6_HCEVDL_s9819	RL6_HCEVDL_s9819	475	56.7	2.09	35.33	494.45
	RL6_HCEVDL_s9848	RL6_HCEVDL_s9848	478	58.37	1.18	20.16	282.13
	RL6_HCEVDL_s9859	RL6_HCEVDL_s9859	477	57.81		383.97
HC TPM
					3.04	92.47	1280.77
	RL7_HFORVD_rep_c1194	RL7_HFORVD_rep_c1194	465	60.8	1	40	553.98
	RL7_HFORVD_s3012	RL7_HFORVD_s3012	432	46.18	1.01	27.15	376.01
	RL7_HFORVD_s6560	RL7_HFORVD_s6560	479	68.95	1.04	32.39	448.61
	RL7_HFORVD_s6861	RL7_HFORVD_s6861	462	59.23	1.1	96.05	1330.41
	RL7_HFORVD_s7459	RL7_HFORVD_s7459	327	21.06	1	89.73	1242.83
	RL7_HFORVD_s7467	RL7_HFORVD_s7467	324	20.59		377.79
					3	42.38	586.99
SF42	RL7_HFORVD_c5541	RL7_HFORVD_c5541	550	130.76	2	18.24	252.67
	RL7_HFORVD_c5957	RL7_HFORVD_c5957	622	202.51		60.62
HF TPM
					1.97	54.7	757.71
SF43	RL7_HFORVD_c623	RL7_HFORVD_c623	475	66.48
					8.37	342.82	4748.43
SF44	RL7_HFORVD_c480	RL7_HFORVD_c480	429	45.1
